# Supplementary material for: Aerobic Exercise during Pregnancy and Presence of Fetal-Maternal Heart Rate Synchronization
Source: PLoS One. 2014 Aug 27;9(8):e106036. doi: 10.1371/journal.pone.0106036 (PMC4146588; doi:10.1371/journal.pone.0106036)
Supplement: Data S1 — Excel file containing the data for each fetal-maternal pair. Each pair is either in the Control or Exercise group. For each pair, the timing of the fetal and maternal R times as well as the maternal signal strength at each R peak are given. (XLSX) [file pone.0106036.s001.xlsx]

## Sheet: Read me
This file contains the data sets used to examine the effect of maternal exercise of fetal-maternal heart rate synchronization.
There are 40 subject date sets (fetal-maternal pairs), each identified by a three digit number (147, 208, .. 502).
Each data set contains 18 min. of data, including:
a) the fetal beat times (fR) in sec, b) the maternal beat times (mR) in sec, c) the maternal signal strength at R peak (mRMS).
The subjects belonged to one of two group: Control or Exercise, as noted below:
147	exercise
208	exercise
210	exercise
214	control
241	exercise
244	exercise
253	exercise
274	control
275	exercise
279	exercise
284	exercise
286	exercise
292	exercise
294	control
295	control
297	exercise
321	exercise
326	exercise
328	exercise
338	control
339	exercise
342	control
355	exercise
356	control
362	control
366	exercise
369	control
379	control
382	control
387	control
390	control
400	control
410	control
412	control
419	exercise
427	control
428	exercise
479	control
482	exercise
502	control

## Sheet: 147
fR	mR	mRMS
0.27	0.09	3.51258e+06
0.713	0.673	3.6255e+06
1.157	1.243	3883087
1.593	1.81	4.42705e+06
2.027	2.377	3422698
2.46	2.947	3.50075e+06
2.893	3.52	2617311
3.337	4.083	3.61718e+06
3.78	4.63	3.84659e+06
4.24	5.173	4.05677e+06
4.717	5.72	3.34278e+06
5.187	6.267	3.30828e+06
5.67	6.82	3.39048e+06
6.163	7.367	3879088
6.663	7.91	4.03796e+06
7.163	8.447	3564379
7.65	8.99	3448084
8.143	9.537	3137300
8.64	10.083	3.0534e+06
9.127	10.627	3.5676e+06
9.61	11.163	3.65629e+06
10.087	11.703	3.75398e+06
10.57	12.26	3109485
11.063	12.817	3.25154e+06
11.567	13.373	3.10444e+06
12.05	13.92	3.23217e+06
12.533	14.463	4123507
13.01	15.007	3976573
13.493	15.56	3.47197e+06
13.973	16.133	2690807
14.46	16.717	3161439
14.95	17.303	3.57963e+06
15.443	17.883	3645621
15.937	18.467	4.05467e+06
16.417	19.05	3260656
16.893	19.633	3.02467e+06
17.383	20.213	4088938
17.867	20.79	4.268e+06
18.353	21.36	3.20838e+06
18.837	21.957	2627971
19.307	22.563	2729237
19.783	23.19	3.00722e+06
20.257	23.81	3.32823e+06
20.74	24.42	3.60043e+06
21.227	25.027	2.82571e+06
21.717	25.643	2.82397e+06
22.213	26.25	3.658e+06
22.713	26.847	4.37601e+06
23.203	27.44	4631452
23.69	28.033	3.66082e+06
24.173	28.647	3.10818e+06
24.66	29.297	2.52974e+06
25.14	29.957	2.72721e+06
25.62	30.617	3.33189e+06
26.093	31.257	3.32092e+06
26.56	31.897	3.31165e+06
27.033	32.54	2.81509e+06
27.497	33.197	3.2355e+06
27.957	33.853	3.18408e+06
28.423	34.517	3538078
28.887	35.187	3537882
29.35	35.87	2.62931e+06
29.813	36.573	3.25864e+06
30.277	37.267	3.68646e+06
30.743	37.96	3.66229e+06
31.213	38.643	3.77359e+06
31.687	39.323	3.14683e+06
32.167	39.987	3038198
32.667	40.623	3390772
33.16	41.257	4.29711e+06
33.653	41.897	3.19088e+06
34.153	42.547	3.68529e+06
34.647	43.213	3.11604e+06
35.15	43.863	4.03307e+06
35.64	44.487	4702784
36.137	45.1	3.76096e+06
36.623	45.707	3.39958e+06
37.11	46.327	3.19289e+06
37.583	46.953	3.19589e+06
38.063	47.573	4083060
38.53	48.193	4076433
38.993	48.83	3.5069e+06
39.45	49.477	2.97724e+06
39.903	50.12	3352833
40.37	50.743	3.81065e+06
40.833	51.357	3.71949e+06
41.3	51.967	3.68314e+06
41.763	52.587	2.84779e+06
42.223	53.203	3.38418e+06
42.68	53.813	4.51295e+06
43.13	54.417	3.96842e+06
43.577	55.023	3.28202e+06
44.017	55.65	3.01674e+06
44.457	56.283	3.18545e+06
44.893	56.917	3.86708e+06
45.34	57.53	4530220
45.803	58.137	3.94839e+06
46.273	58.757	3.49849e+06
46.767	59.387	3.45349e+06
47.257	60.013	4.09304e+06
47.75	60.623	4.37156e+06
48.233	61.233	3.61475e+06
48.707	61.86	2.9587e+06
49.19	62.49	3.21687e+06
49.667	63.1	4.10083e+06
50.14	63.71	4.16212e+06
50.61	64.31	3.62477e+06
51.08	64.923	3295400
51.55	65.537	3.48249e+06
52.017	66.147	4721509
52.48	66.74	4335477
52.937	67.353	3.32377e+06
53.41	67.983	3.64732e+06
53.883	68.633	3446647
54.353	69.263	4.19145e+06
54.837	69.883	3721607
55.317	70.507	3536317
55.807	71.133	3.14916e+06
56.29	71.767	2825304
56.763	72.393	3.1677e+06
57.24	73.013	4.28406e+06
57.713	73.643	3479720
58.19	74.29	3.42186e+06
58.663	74.937	3319325
59.14	75.587	3.58e+06
59.61	76.203	4.40215e+06
60.077	76.8	5.27836e+06
60.537	77.387	4.19871e+06
60.997	77.99	3.37235e+06
61.453	78.62	3520464
61.907	79.257	3.2356e+06
62.363	79.903	3.7093e+06
62.823	80.537	3.96452e+06
63.287	81.167	3.31798e+06
63.747	81.803	3.10671e+06
64.207	82.45	3.07906e+06
64.67	83.077	4.17053e+06
65.13	83.7	3.56096e+06
65.587	84.323	4.00514e+06
66.043	84.96	3.34003e+06
66.503	85.613	3.29916e+06
66.96	86.267	3.47678e+06
67.413	86.927	4534749
67.86	87.577	3.80468e+06
68.313	88.23	3210973
68.777	88.887	3.18147e+06
69.237	89.523	4.56562e+06
69.69	90.137	5.15899e+06
70.147	90.74	4.21531e+06
70.6	91.363	3843335
71.05	92.027	3.84607e+06
71.493	92.753	3.29428e+06
71.937	93.5	3312386
72.377	94.227	3.95785e+06
72.813	94.93	3.8457e+06
73.247	95.61	3.55304e+06
73.677	96.317	3.69151e+06
74.103	97.04	3523809
74.53	97.727	3965904
74.95	98.397	4.20203e+06
75.37	99.07	4.00586e+06
75.787	99.757	3.87013e+06
76.22	100.477	3.71575e+06
76.657	101.17	3.82224e+06
77.11	101.837	4865336
77.58	102.51	3.79416e+06
78.07	103.197	3.54613e+06
78.587	103.887	3.0812e+06
79.107	104.56	4.55903e+06
79.613	105.207	4.4326e+06
80.123	105.837	3.7697e+06
80.62	106.467	3029412
81.113	107.103	3.56453e+06
81.593	107.743	3.70301e+06
82.093	108.383	4.21653e+06
82.577	109.057	3.13142e+06
83.053	109.757	3.6028e+06
83.533	110.463	3.36631e+06
84.007	111.157	4.22587e+06
84.49	111.83	4.16095e+06
84.957	112.5	4183269
85.423	113.18	3504709
85.89	113.86	3.20994e+06
86.353	114.52	4.34356e+06
86.823	115.167	4.21318e+06
87.29	115.803	3.62868e+06
87.763	116.467	3.45849e+06
88.223	117.13	3309777
88.683	117.783	4.02928e+06
89.137	118.43	4286631
89.593	119.073	3.4859e+06
90.05	119.72	3.71043e+06
90.51	120.37	3.52995e+06
90.967	121.01	3.29553e+06
91.423	121.663	3.28108e+06
91.877	122.29	3.17348e+06
92.333	122.897	3.83676e+06
92.78	123.483	4634160
93.237	124.057	4737204
93.697	124.633	6.33164e+06
94.153	125.247	4606403
94.603	126.093	4.28923e+06
95.05	126.93	4.02587e+06
95.493	127.733	3223926
95.937	128.46	3.74494e+06
96.377	129.137	3.92822e+06
96.817	129.797	3.75097e+06
97.25	130.453	3.39107e+06
97.687	131.117	3.51653e+06
98.123	131.757	4.36948e+06
98.56	132.38	3.96315e+06
98.997	132.993	3.74542e+06
99.437	133.607	3500101
99.877	134.217	3.88103e+06
100.313	134.813	4.19797e+06
100.75	135.407	3.86904e+06
101.187	136.003	3.88713e+06
101.62	136.613	3872088
102.053	137.237	3.73278e+06
102.49	137.853	3.98095e+06
102.937	138.47	4094887
103.403	139.087	3.04403e+06
103.883	139.713	3.19654e+06
104.38	140.337	3310224
104.877	140.95	4.65973e+06
105.363	141.553	4.1657e+06
105.84	142.17	3.3516e+06
106.32	142.803	3.52027e+06
106.79	143.45	3.3458e+06
107.26	144.097	4.1143e+06
107.733	144.73	4.19192e+06
108.203	145.38	3.53329e+06
108.67	146.043	3220550
109.143	146.727	3236152
109.613	147.377	4.21707e+06
110.09	148.017	4.20449e+06
110.557	148.657	3.52199e+06
111.023	149.307	3.29632e+06
111.487	149.957	3657456
111.947	150.597	3.60456e+06
112.413	151.227	4057322
112.87	151.877	3580988
113.32	152.537	2990904
113.77	153.203	3597050
114.213	153.87	4.10182e+06
114.653	154.533	4305891
115.087	155.207	3.90096e+06
115.517	155.893	3.88757e+06
115.943	156.573	3.96759e+06
116.367	157.25	4204752
116.787	157.913	3.7082e+06
117.203	158.58	3.52705e+06
117.613	159.257	3.32829e+06
118.023	159.933	3.84721e+06
118.433	160.583	4.109e+06
118.84	161.24	3361403
119.247	161.907	3307443
119.653	162.593	3870647
120.06	163.28	4.21562e+06
120.463	163.963	3733946
120.863	164.67	3.59007e+06
121.263	165.383	3285120
121.667	166.067	3578521
122.067	166.747	3.64118e+06
122.463	167.437	3.56352e+06
122.863	168.147	3.32149e+06
123.26	168.867	3.19157e+06
123.657	169.57	3.54624e+06
124.05	170.24	3.9198e+06
124.443	170.897	3.43529e+06
124.837	171.56	3.63023e+06
125.227	172.227	3.1742e+06
125.617	172.903	4.17231e+06
126.01	173.593	3.48631e+06
126.403	174.327	3.28305e+06
126.797	175.05	2.99439e+06
127.183	175.73	4.04329e+06
127.57	176.387	3829655
127.953	177.047	3.44562e+06
128.333	177.723	3.40952e+06
128.713	178.41	3.03608e+06
129.093	179.12	3.85175e+06
129.473	179.823	3.961e+06
129.853	180.54	3662962
130.233	181.273	3.33782e+06
130.61	181.997	2908291
130.99	182.69	3.61043e+06
131.373	183.35	3.86678e+06
131.757	183.983	3771471
132.15	184.617	3447810
132.55	185.277	3.40989e+06
132.957	185.92	3.75128e+06
133.367	186.587	3.83622e+06
133.773	187.327	3451702
134.18	188.11	2.86892e+06
134.587	188.85	4.08002e+06
135	189.567	4031416
135.413	190.29	2.88958e+06
135.827	191.05	2.99558e+06
136.237	191.793	2.94199e+06
136.65	192.493	3.54753e+06
137.06	193.2	3.19473e+06
137.467	193.913	3.05769e+06
137.873	194.6	3.83152e+06
138.277	195.273	3.94428e+06
138.677	195.94	3.29175e+06
139.073	196.6	3.12969e+06
139.47	197.237	3.39407e+06
139.863	197.857	3.1449e+06
140.26	198.477	2.91991e+06
140.653	199.143	3.34593e+06
141.047	199.877	3.75119e+06
141.437	200.603	3.79397e+06
141.823	201.317	3.51309e+06
142.213	202.057	3444215
142.607	202.823	3250827
143.01	203.54	3.50718e+06
143.427	204.213	3.77017e+06
143.87	204.88	3.17747e+06
144.3	205.563	2.90355e+06
144.723	206.233	3.74015e+06
145.143	206.897	4.44257e+06
145.563	207.62	2.90046e+06
145.977	208.44	3.28667e+06
146.393	209.203	3.68569e+06
146.817	209.937	3.9809e+06
147.25	210.687	3.3372e+06
147.693	211.453	3.49877e+06
148.157	212.133	3.88212e+06
148.617	212.767	4.1462e+06
149.097	213.383	3.82818e+06
149.577	214.033	4.09154e+06
150.08	214.823	3.62636e+06
150.587	215.71	3.2284e+06
151.093	216.503	3.56942e+06
151.593	217.227	3424348
152.1	217.94	3451764
152.613	218.673	3.03892e+06
153.093	219.397	3662637
153.553	220.107	3612453
154	220.86	2.90633e+06
154.443	221.643	3.46345e+06
154.877	222.38	3.5972e+06
155.307	223.123	3.30468e+06
155.747	223.86	2.975e+06
156.2	224.61	3.83205e+06
156.7	225.303	3.50464e+06
157.267	225.99	3148641
157.797	226.663	2.90475e+06
158.35	227.333	3.43931e+06
158.9	227.98	3.73073e+06
159.433	228.623	3.21652e+06
159.96	229.293	2840001
160.487	229.98	2.5678e+06
160.99	230.677	3048292
161.487	231.357	2.9936e+06
161.983	232.05	3.25244e+06
162.487	232.78	2.69759e+06
162.997	233.49	2.83065e+06
163.517	234.17	3.66523e+06
164.01	234.837	3.39547e+06
164.513	235.507	2.7506e+06
165.027	236.177	2320439
165.527	236.83	3629025
166.033	237.477	3.86771e+06
166.55	238.12	2.77443e+06
167.06	238.81	2688975
167.553	239.53	3.06713e+06
168.043	240.213	3.68683e+06
168.543	240.903	3.31024e+06
169.04	241.593	2.29356e+06
169.547	242.29	2.54555e+06
170.053	242.953	4.01026e+06
170.543	243.603	3.38705e+06
171.037	244.273	2998675
171.527	244.957	3.28102e+06
172.01	245.623	3.53684e+06
172.48	246.267	2873564
172.957	246.923	2607004
173.443	247.59	2.64881e+06
173.923	248.253	3132069
174.403	248.9	3.31544e+06
174.893	249.54	3.50561e+06
175.393	250.197	2.83515e+06
175.9	250.87	3.2233e+06
176.403	251.537	3.37197e+06
176.903	252.173	3.78289e+06
177.4	252.807	3662327
177.883	253.477	2.94465e+06
178.367	254.203	3.11311e+06
178.847	254.927	3.6143e+06
179.313	255.637	3.23319e+06
179.773	256.373	3.23909e+06
180.23	257.1	3510336
180.687	257.763	3.4562e+06
181.143	258.41	3.42259e+06
181.6	259.083	3.23228e+06
182.057	259.807	2.94287e+06
182.51	260.597	3175671
182.96	261.323	3.60303e+06
183.41	262.037	3440135
183.86	262.783	3.93124e+06
184.317	263.54	2.87443e+06
184.763	264.233	3.55987e+06
185.207	264.903	3159842
185.647	265.597	3.28538e+06
186.08	266.3	3.43393e+06
186.533	267.003	3.38447e+06
186.993	267.69	3715558
187.45	268.363	3.51695e+06
187.9	269.057	3.47538e+06
188.35	269.757	2.92086e+06
188.793	270.43	3.29365e+06
189.247	271.077	3.9842e+06
189.693	271.733	3391703
190.15	272.42	3.17805e+06
190.607	273.133	3.00035e+06
191.057	273.817	3.66105e+06
191.5	274.503	3.31152e+06
191.943	275.2	3026291
192.383	275.927	3.08989e+06
192.82	276.627	3558294
193.263	277.333	3049422
193.713	278.043	3.0875e+06
194.16	278.793	2.96976e+06
194.603	279.5	4017439
195.053	280.16	4.22537e+06
195.523	280.83	3.51332e+06
196.013	281.52	2.89721e+06
196.527	282.253	3.13617e+06
197.037	282.963	4.06475e+06
197.523	283.673	3.38411e+06
198.003	284.43	2844492
198.483	285.217	3.07883e+06
198.95	285.94	3.59486e+06
199.423	286.63	3604871
199.89	287.337	2638651
200.353	288.063	3.13683e+06
200.83	288.787	3.3831e+06
201.323	289.493	3.91827e+06
201.82	290.197	3140526
202.32	290.94	3.08537e+06
202.83	291.687	3.7454e+06
203.343	292.387	4072224
203.867	293.073	3525442
204.377	293.76	3056821
204.88	294.44	2980280
205.38	295.09	3.92148e+06
205.867	295.743	3.19724e+06
206.35	296.413	3.44742e+06
206.827	297.16	2.98077e+06
207.307	297.933	3.67259e+06
207.777	298.663	3.95279e+06
208.247	299.38	3.28076e+06
208.707	300.117	3342447
209.157	300.863	2785230
209.607	301.557	3.88337e+06
210.053	302.23	3874864
210.5	302.887	3.61628e+06
210.943	303.567	2.97724e+06
211.38	304.31	2623164
211.827	305.08	3268758
212.297	305.827	4215353
212.767	306.533	3783499
213.25	307.253	3.68212e+06
213.723	307.973	3.11992e+06
214.19	308.71	2.79084e+06
214.653	309.437	3172966
215.113	310.117	3.67312e+06
215.57	310.783	4008188
216.023	311.45	3587399
216.467	312.123	3.09853e+06
216.92	312.787	3.28646e+06
217.377	313.44	4.21994e+06
217.853	314.087	3.78097e+06
218.327	314.747	3.23912e+06
218.813	315.43	3270260
219.303	316.113	4.05689e+06
219.803	316.78	3.79432e+06
220.313	317.443	3442623
220.83	318.117	2701586
221.34	318.78	2.85486e+06
221.84	319.433	4.02518e+06
222.323	320.08	4.36296e+06
222.797	320.727	3625124
223.29	321.373	3.21063e+06
223.787	322.003	3.72112e+06
224.263	322.613	4.73967e+06
224.733	323.207	4836892
225.213	323.81	3767448
225.7	324.433	3.31846e+06
226.177	325.11	3.24198e+06
226.653	325.8	3.96175e+06
227.123	326.483	3660189
227.603	327.193	2.7296e+06
228.087	327.943	3.18592e+06
228.567	328.723	3.84796e+06
229.067	329.44	4.52281e+06
229.57	330.12	3.75179e+06
230.06	330.8	3.14869e+06
230.543	331.487	3.12398e+06
231.023	332.183	3348688
231.493	332.853	3.93196e+06
231.967	333.503	3881844
232.43	334.167	3.08623e+06
232.897	334.837	3118768
233.363	335.5	2.93372e+06
233.837	336.143	4.14455e+06
234.317	336.78	4243988
234.8	337.42	3.83344e+06
235.293	338.07	3205410
235.793	338.74	3.45844e+06
236.303	339.403	4269244
236.803	340.067	4338662
237.3	340.703	4.01914e+06
237.79	341.337	3.17807e+06
238.28	341.97	3.47459e+06
238.77	342.587	4.69451e+06
239.27	343.207	4621203
239.78	343.837	3.82109e+06
240.3	344.493	3.50545e+06
240.833	345.18	3266282
241.353	345.863	3.83566e+06
241.867	346.533	5.23017e+06
242.387	347.2	3.88475e+06
242.883	347.877	3129623
243.37	348.56	3.35717e+06
243.863	349.227	3.95462e+06
244.353	349.873	4.71734e+06
244.867	350.503	4.18865e+06
245.387	351.133	3.38055e+06
245.913	351.767	2.64061e+06
246.423	352.427	3.46273e+06
246.93	353.083	4.14351e+06
247.43	353.733	3.58804e+06
247.923	354.397	3.04918e+06
248.4	355.07	2.49714e+06
248.883	355.75	3539113
249.38	356.413	3.51806e+06
249.857	357.05	4.30098e+06
250.353	357.697	3.28226e+06
250.86	358.353	2.93923e+06
251.36	359.027	2.72926e+06
251.863	359.687	3847184
252.35	360.333	4.146e+06
252.82	360.967	2.81566e+06
253.287	361.607	4.04308e+06
253.747	362.25	2724472
254.203	362.92	3.03957e+06
254.653	363.573	3851763
255.097	364.207	4.74554e+06
255.54	364.823	3.51518e+06
255.99	365.437	4062568
256.45	366.04	4623111
256.927	366.643	3694404
257.403	367.27	3.03103e+06
257.863	367.917	3.30446e+06
258.34	368.547	3.40463e+06
258.823	369.163	4559127
259.3	369.767	3.20104e+06
259.77	370.37	3.28282e+06
260.25	370.987	3.1462e+06
260.74	371.593	4355025
261.213	372.2	4395639
261.68	372.813	3.15105e+06
262.14	373.447	1.82746e+06
262.597	374.093	2.77621e+06
263.05	374.747	4414547
263.503	375.39	3657576
263.957	376.043	2.09796e+06
264.407	376.703	2.29005e+06
264.853	377.363	2779282
265.293	378.027	3487433
265.737	378.673	3.95079e+06
266.173	379.32	3.60934e+06
266.613	379.983	2.56522e+06
267.047	380.697	3.00168e+06
267.48	381.423	2.8346e+06
267.907	382.113	3.7964e+06
268.33	382.783	4486733
268.753	383.43	3656619
269.173	384.08	2.44737e+06
269.59	384.773	2767034
270.003	385.483	3.71531e+06
270.417	386.19	3.88277e+06
270.827	386.877	3.48014e+06
271.233	387.6	3.44061e+06
271.643	388.363	2.79211e+06
272.05	389.143	3.23893e+06
272.453	389.86	4.10217e+06
272.853	390.54	4.0758e+06
273.25	391.22	2753418
273.647	391.92	2.42125e+06
274.047	392.62	2.62124e+06
274.443	393.3	4343788
274.84	393.98	3.35247e+06
275.237	394.68	2.72359e+06
275.64	395.413	3.26038e+06
276.053	396.11	4.01852e+06
276.473	396.81	4.04765e+06
276.9	397.507	3.25331e+06
277.33	398.233	3.04247e+06
277.783	398.97	3.33711e+06
278.26	399.683	4.87028e+06
278.773	400.387	4.55957e+06
279.277	401.083	2.97434e+06
279.78	401.78	2615738
280.283	402.457	3.94188e+06
280.807	403.127	4.2e+06
281.34	403.803	3.13162e+06
281.877	404.523	3.09983e+06
282.41	405.24	3.34626e+06
282.92	405.937	4.31429e+06
283.447	406.617	4.15322e+06
283.977	407.29	3.3674e+06
284.513	407.97	2.55453e+06
285.063	408.657	3.09601e+06
285.607	409.323	4.17287e+06
286.14	409.98	3.58469e+06
286.657	410.643	3583319
287.187	411.33	2.93994e+06
287.71	412.023	3.01792e+06
288.22	412.7	3.91932e+06
288.75	413.363	4.20371e+06
289.267	414.023	3.34983e+06
289.77	414.683	3.20312e+06
290.27	415.353	3077275
290.78	416.003	3953101
291.28	416.633	3.72727e+06
291.78	417.25	3.13201e+06
292.267	417.867	2.9453e+06
292.767	418.49	4.35814e+06
293.267	419.11	4.0484e+06
293.767	419.737	2891746
294.253	420.387	2.58854e+06
294.74	421.04	3303244
295.22	421.683	4.14764e+06
295.693	422.317	4555115
296.16	422.953	3162097
296.663	423.617	3.00237e+06
297.153	424.287	3.14407e+06
297.627	424.963	3974900
298.113	425.61	4.14518e+06
298.597	426.25	3292829
299.073	426.903	3002101
299.557	427.573	2.48185e+06
300.083	428.227	4365663
300.603	428.877	3946281
301.133	429.537	2.97315e+06
301.67	430.213	2.65876e+06
302.2	430.893	3.3108e+06
302.707	431.56	4.02336e+06
303.23	432.207	3842333
303.72	432.843	3.36682e+06
304.207	433.477	2.57314e+06
304.69	434.107	2800173
305.183	434.737	3.75692e+06
305.663	435.347	4.73997e+06
306.173	435.953	4.01596e+06
306.687	436.567	2.91924e+06
307.2	437.2	2454685
307.703	437.86	2.90526e+06
308.2	438.5	3.56489e+06
308.687	439.127	4.44772e+06
309.18	439.747	4226315
309.663	440.353	3.23991e+06
310.15	440.953	2.97946e+06
310.627	441.553	3.6017e+06
311.1	442.137	4577137
311.563	442.727	4.86147e+06
312.02	443.34	3.68959e+06
312.47	444.007	2.65798e+06
312.92	444.71	3.12813e+06
313.403	445.383	4.01537e+06
313.95	446.02	4620677
314.487	446.637	4162106
315.017	447.25	3265452
315.533	447.863	3338642
316.06	448.477	3.01266e+06
316.573	449.08	4.55292e+06
317.087	449.677	5.60498e+06
317.597	450.273	3594627
318.12	450.89	3.23945e+06
318.64	451.513	3.49338e+06
319.143	452.147	3.04824e+06
319.65	452.78	4.71272e+06
320.16	453.39	5255815
320.663	453.993	3.72671e+06
321.183	454.593	3.64704e+06
321.7	455.187	3.60122e+06
322.203	455.777	3060028
322.717	456.353	4.57092e+06
323.24	456.923	5.65714e+06
323.747	457.49	4.42872e+06
324.253	458.077	3.60536e+06
324.76	458.7	3085350
325.28	459.357	2807728
325.797	459.993	4.06456e+06
326.307	460.607	5.05881e+06
326.82	461.207	4992193
327.333	461.793	4084711
327.843	462.377	3.39356e+06
328.343	462.963	3572939
328.847	463.557	4373790
329.35	464.153	5.79649e+06
329.843	464.743	6.43948e+06
330.32	465.357	8139176
330.81	465.99	8490656
331.31	466.813	5799279
331.81	467.573	4.22128e+06
332.31	468.297	2.41594e+06
332.827	468.99	2890763
333.35	469.65	3.28464e+06
333.877	470.287	3.72411e+06
334.39	470.913	3.08123e+06
334.913	471.537	3.52268e+06
335.427	472.177	2795395
335.94	472.803	4166973
336.443	473.427	3974889
336.953	474.047	3.21988e+06
337.453	474.683	3.06567e+06
337.943	475.337	2.63629e+06
338.433	476.007	3.00881e+06
338.91	476.677	4.08323e+06
339.39	477.333	4.11175e+06
339.86	477.987	3.11866e+06
340.323	478.657	2709134
340.783	479.333	2.90021e+06
341.237	480	3725835
341.683	480.677	3.09796e+06
342.127	481.403	2.84073e+06
342.563	482.097	3.18691e+06
343	482.747	3.44641e+06
343.43	483.37	4206514
343.86	483.973	4713733
344.283	484.59	3190034
344.707	485.227	2.17208e+06
345.123	485.9	2.73537e+06
345.54	486.597	3.81331e+06
345.953	487.297	4.36293e+06
346.363	488.003	2.9971e+06
346.773	488.737	2.90723e+06
347.18	489.483	2.95108e+06
347.587	490.197	3498781
347.993	490.883	3.94848e+06
348.397	491.567	3.15737e+06
348.797	492.26	3.21455e+06
349.197	492.97	2892284
349.597	493.687	3.33937e+06
349.993	494.39	3.51492e+06
350.39	495.117	3949294
350.783	495.86	3060578
351.177	496.643	3.15654e+06
351.57	497.403	4.3384e+06
351.963	498.133	3.61597e+06
352.353	498.86	3398774
352.743	499.563	3318716
353.133	500.233	4462313
353.52	500.907	4368796
353.907	501.587	3.57864e+06
354.293	502.343	3095404
354.68	503.113	3.75515e+06
355.067	503.827	4.88901e+06
355.453	504.537	3.73374e+06
355.84	505.277	3262627
356.24	506.07	3.38253e+06
356.633	506.813	3469801
357.027	507.48	4875361
357.423	508.113	5353422
357.823	508.753	3.52776e+06
358.223	509.427	3123109
358.623	510.157	3472639
359.023	510.877	4.60772e+06
359.423	511.597	3766624
359.827	512.33	3525323
360.217	513.103	2.87912e+06
360.617	513.847	3.64554e+06
361.02	514.557	4397018
361.42	515.23	3.50704e+06
361.82	515.91	3.23933e+06
362.22	516.597	3.07473e+06
362.62	517.277	2.54698e+06
363.02	517.94	3.63035e+06
363.42	518.593	4.17039e+06
363.82	519.247	3504265
364.22	519.883	3.045e+06
364.623	520.527	2.73407e+06
365.023	521.16	3.7341e+06
365.423	521.79	4.37093e+06
365.82	522.413	3151676
366.217	523.077	2.70443e+06
366.613	523.777	2.56402e+06
367.01	524.463	3270190
367.407	525.137	4446226
367.803	525.79	4.08574e+06
368.197	526.443	2.86125e+06
368.593	527.107	2812806
368.987	527.767	2.82813e+06
369.397	528.42	4.29273e+06
369.83	529.07	4316618
370.31	529.727	3.24911e+06
370.827	530.393	2.83209e+06
371.333	531.06	3180421
371.853	531.707	4503515
372.38	532.337	4.96614e+06
372.917	532.98	3248888
373.443	533.623	2790546
373.967	534.287	2988318
374.49	534.947	4.40558e+06
375.003	535.613	4.61205e+06
375.517	536.273	3452037
376.037	536.937	3.09762e+06
376.57	537.61	3013480
377.103	538.273	3.81912e+06
377.627	538.917	3.82139e+06
378.13	539.553	3.37776e+06
378.673	540.2	2884020
379.397	540.857	2.65049e+06
380.05	541.513	3.02182e+06
380.65	542.17	4.35964e+06
381.27	542.81	4.22113e+06
381.87	543.473	3389057
382.463	544.137	3.26283e+06
383.023	544.807	3.5146e+06
383.597	545.457	4.84348e+06
384.17	546.093	4933832
384.723	546.72	4.30475e+06
385.277	547.34	3.33035e+06
385.843	547.967	2.66866e+06
386.4	548.607	2.98376e+06
386.967	549.26	4354367
387.52	549.917	3.49722e+06
388.067	550.623	4.3616e+06
388.64	551.427	2.7846e+06
389.207	552.26	4404340
389.773	553.053	4.04154e+06
390.32	553.857	3.76152e+06
390.89	554.69	3.13745e+06
391.443	555.473	4086296
391.987	556.183	5357805
392.533	556.873	3.61353e+06
393.06	557.57	2.82577e+06
393.587	558.26	3.02686e+06
394.103	558.923	3.84734e+06
394.593	559.59	4876753
395.107	560.243	3.76623e+06
395.627	560.9	3055799
396.133	561.6	3086283
396.643	562.31	3.41295e+06
397.167	562.987	4562071
397.69	563.657	4522329
398.2	564.323	3401301
398.683	564.993	3041658
399.16	565.69	3.08053e+06
399.627	566.373	3789428
400.09	567.053	4417207
400.57	567.713	3.93225e+06
401.073	568.39	3.39627e+06
401.607	569.087	3.00752e+06
402.213	569.763	3.23636e+06
402.787	570.413	4.15957e+06
403.337	571.05	3.57723e+06
403.88	571.697	2.91849e+06
404.42	572.367	2.54351e+06
404.95	573.06	2.94389e+06
405.467	573.743	3.90503e+06
405.973	574.407	4.45007e+06
406.483	575.07	3.25394e+06
406.987	575.743	2583666
407.47	576.45	3007563
407.957	577.167	3700843
408.447	577.857	4.27472e+06
408.953	578.53	4356349
409.463	579.217	3.18178e+06
409.967	579.927	3.0879e+06
410.47	580.64	3007814
410.977	581.32	3.86065e+06
411.46	581.953	5408943
411.94	582.573	4.27322e+06
412.413	583.203	3114748
412.87	583.903	3.20068e+06
413.33	584.617	3.33527e+06
413.79	585.343	4103444
414.257	586.057	3.90948e+06
414.717	586.83	2.985e+06
415.19	587.587	2.85187e+06
415.653	588.3	3.77341e+06
416.133	588.98	4748274
416.63	589.65	2.85317e+06
417.137	590.32	2.624e+06
417.627	590.99	2559604
418.113	591.65	3.63712e+06
418.62	592.293	4.21644e+06
419.13	592.947	3285272
419.647	593.61	2.83187e+06
420.163	594.283	2.79066e+06
420.663	594.94	3.82573e+06
421.17	595.577	5.57274e+06
421.66	596.223	4583095
422.143	596.873	3.04485e+06
422.657	597.523	3.02306e+06
423.157	598.207	3.76071e+06
423.64	598.877	4.25212e+06
424.127	599.56	4.71881e+06
424.62	600.25	3.24732e+06
425.103	600.967	3210404
425.583	601.667	3.60894e+06
426.05	602.347	4.16762e+06
426.53	603.007	4853834
427.003	603.67	3.37351e+06
427.483	604.347	2.92714e+06
427.963	605.037	3.3466e+06
428.44	605.707	4364111
428.91	606.367	3.92169e+06
429.37	607.03	3.99616e+06
429.823	607.693	3.14679e+06
430.273	608.36	2.71987e+06
430.717	609.023	3.89235e+06
431.157	609.68	4.89683e+06
431.593	610.33	4.31728e+06
432.027	611	3.60778e+06
432.457	611.697	3.05261e+06
432.897	612.417	3.16426e+06
433.33	613.11	4580473
433.767	613.787	4325559
434.203	614.473	3.03053e+06
434.65	615.17	2.68687e+06
435.117	615.847	3.53951e+06
435.59	616.513	4.39284e+06
436.073	617.183	3.76565e+06
436.56	617.857	3.36027e+06
437.043	618.523	2.88101e+06
437.537	619.173	4.21154e+06
438.02	619.82	4728820
438.49	620.473	3.2331e+06
438.967	621.143	3.01281e+06
439.437	621.843	3141816
439.893	622.54	4.58435e+06
440.357	623.223	4.13851e+06
440.81	623.913	3.39679e+06
441.263	624.613	2.99774e+06
441.72	625.293	3.70785e+06
442.17	625.973	4.74645e+06
442.623	626.647	3.42393e+06
443.073	627.337	3.53524e+06
443.533	628.037	3.61545e+06
443.993	628.743	3.1623e+06
444.447	629.42	3.80426e+06
444.897	630.08	4557804
445.35	630.723	4.31153e+06
445.797	631.373	4.03276e+06
446.237	632.023	3370626
446.68	632.703	3.45756e+06
447.13	633.377	4460790
447.583	634.057	4.40117e+06
448.03	634.767	3.32279e+06
448.477	635.53	2626333
448.917	636.273	3.04012e+06
449.36	636.97	3.97093e+06
449.817	637.63	3.96073e+06
450.277	638.267	3.65576e+06
450.747	638.897	3.00225e+06
451.21	639.53	3.52076e+06
451.677	640.177	3.20672e+06
452.14	640.817	4.46267e+06
452.603	641.447	5290723
453.06	642.083	3.88166e+06
453.513	642.753	3.28185e+06
453.96	643.5	2.9483e+06
454.403	644.27	3.24425e+06
454.857	645.007	4.99343e+06
455.313	645.713	4.67811e+06
455.767	646.443	3293209
456.217	647.16	3666525
456.667	647.847	3.22262e+06
457.12	648.503	5.47347e+06
457.567	649.143	4506041
458.013	649.78	3.71735e+06
458.457	650.427	2.26747e+06
458.897	651.077	3.01254e+06
459.337	651.713	4241296
459.77	652.343	3.4186e+06
460.203	653	2.9361e+06
460.633	653.697	3.01557e+06
461.063	654.417	2.84777e+06
461.493	655.127	4264377
461.923	655.803	4.22787e+06
462.37	656.467	3.2116e+06
462.833	657.137	2.45162e+06
463.303	657.803	2.42277e+06
463.783	658.467	3792217
464.26	659.12	3.88066e+06
464.737	659.777	3.52709e+06
465.203	660.447	2640237
465.67	661.157	3.23755e+06
466.13	661.84	4761528
466.587	662.517	4.35238e+06
467.037	663.203	3.59774e+06
467.483	663.897	3.13521e+06
467.927	664.597	2.6922e+06
468.373	665.283	4.46595e+06
468.813	665.95	4311063
469.253	666.62	3314979
469.697	667.303	3.05778e+06
470.147	667.987	3.29918e+06
470.593	668.663	4659728
471.043	669.333	4.11268e+06
471.49	670.007	3.21019e+06
471.947	670.69	3.04845e+06
472.407	671.363	4.0229e+06
472.87	672.037	4.19385e+06
473.33	672.723	3.31182e+06
473.793	673.433	2.60778e+06
474.253	674.157	3.16523e+06
474.703	674.857	4.28723e+06
475.15	675.533	4465336
475.597	676.203	3413479
476.043	676.88	2.52121e+06
476.49	677.57	2946581
476.94	678.293	3.37512e+06
477.383	678.987	4.75825e+06
477.833	679.643	4.34886e+06
478.283	680.297	2.69039e+06
478.73	680.96	2.67509e+06
479.177	681.637	3720547
479.623	682.317	5.25829e+06
480.07	683.007	3.80486e+06
480.517	683.753	3.28051e+06
480.973	684.553	3.43248e+06
481.447	685.3	4.61307e+06
481.907	686.023	4.36793e+06
482.363	686.747	3.49321e+06
482.817	687.483	3.25009e+06
483.267	688.19	3.53784e+06
483.713	688.873	4.04438e+06
484.16	689.547	4.12129e+06
484.607	690.227	3500912
485.053	690.907	3.07181e+06
485.507	691.57	3.17593e+06
485.953	692.21	4.62612e+06
486.4	692.833	5389332
486.843	693.447	3.92242e+06
487.29	694.07	3.24705e+06
487.74	694.703	2.95461e+06
488.183	695.353	3.90886e+06
488.63	696.007	4763515
489.093	696.667	3262065
489.557	697.353	3.11688e+06
490.017	698.04	2.70288e+06
490.483	698.727	3.11487e+06
490.97	699.383	4.53219e+06
491.463	700.03	4400448
491.97	700.693	3.41446e+06
492.473	701.383	2.94081e+06
492.95	702.08	3240707
493.42	702.75	4180495
493.89	703.393	5.28468e+06
494.38	704.03	3.38906e+06
494.883	704.667	2.85844e+06
495.373	705.307	3.75823e+06
495.853	705.937	3.65474e+06
496.323	706.563	4.9814e+06
496.78	707.167	4886915
497.233	707.763	3.61795e+06
497.68	708.363	3894319
498.12	708.99	2.85485e+06
498.557	709.653	4.57602e+06
498.987	710.323	3.90517e+06
499.413	711.013	3443160
499.843	711.72	2.2283e+06
500.277	712.407	4447588
500.723	713.08	3.90601e+06
501.2	713.757	3576665
501.693	714.457	2.75538e+06
502.213	715.177	2652609
502.737	715.91	3.25189e+06
503.237	716.6	4.24565e+06
503.73	717.283	3.78574e+06
504.23	717.963	3.20033e+06
504.713	718.65	2.96057e+06
505.21	719.357	3.27311e+06
505.69	720.053	3.66969e+06
506.17	720.77	3.71802e+06
506.647	721.443	2383925
507.117	722.08	3222484
507.577	722.687	4.77445e+06
508.033	723.277	4.91642e+06
508.483	723.86	6324711
508.93	724.447	7.83196e+06
509.373	725.083	5.33577e+06
509.817	725.9	4189577
510.257	726.71	3414046
510.703	727.517	3.00056e+06
511.157	728.267	3.21651e+06
511.633	728.967	3.68538e+06
512.127	729.663	2.78705e+06
512.633	730.367	3452232
513.133	731.097	2.66873e+06
513.643	731.837	2746792
514.143	732.54	3.74024e+06
514.637	733.203	3.42841e+06
515.13	733.87	3.56656e+06
515.627	734.543	3.03814e+06
516.11	735.263	3.00473e+06
516.587	736.027	3.22867e+06
517.053	736.77	3.865e+06
517.517	737.51	3.52494e+06
517.983	738.263	3.2314e+06
518.45	739.023	3.78639e+06
518.917	739.77	3337954
519.383	740.473	3.04909e+06
519.85	741.15	2.93497e+06
520.313	741.823	3.19867e+06
520.77	742.523	2.72881e+06
521.233	743.25	3.03502e+06
521.693	743.97	3.87156e+06
522.153	744.663	4.41895e+06
522.61	745.363	3449498
523.067	746.073	2906183
523.527	746.81	3.17995e+06
523.983	747.58	3.28979e+06
524.453	748.287	3516051
524.923	748.947	4354540
525.397	749.583	3.78244e+06
525.863	750.227	3.55533e+06
526.333	750.93	2.84482e+06
526.803	751.663	3.89672e+06
527.27	752.397	4869865
527.733	753.16	4.05312e+06
528.19	753.977	3.05972e+06
528.643	754.803	3732299
529.093	755.517	3.88782e+06
529.543	756.187	3.85138e+06
529.987	756.857	3.83762e+06
530.427	757.533	3.27223e+06
530.863	758.26	3.31912e+06
531.297	758.977	3.27478e+06
531.723	759.677	4.12056e+06
532.15	760.337	4.24054e+06
532.577	760.987	3450141
533	761.627	3.27333e+06
533.427	762.257	3925271
533.85	762.887	3863200
534.28	763.5	3.79801e+06
534.717	764.123	2792317
535.163	764.76	3.02019e+06
535.633	765.413	2.84195e+06
536.09	766.063	4.65828e+06
536.57	766.703	4.5499e+06
537.053	767.363	3.65418e+06
537.53	768.037	3.68234e+06
538.007	768.707	3.0871e+06
538.5	769.36	3.20186e+06
538.993	769.997	3.92529e+06
539.487	770.617	5.10524e+06
539.973	771.23	4.58231e+06
540.453	771.84	3.32575e+06
540.917	772.463	3.51273e+06
541.377	773.083	3.65241e+06
541.827	773.707	4.66499e+06
542.273	774.33	3.56983e+06
542.72	774.96	3.28309e+06
543.16	775.6	2.97655e+06
543.603	776.247	3.62906e+06
544.067	776.883	4.65481e+06
544.557	777.517	4.37076e+06
545.067	778.163	3.41942e+06
545.56	778.813	3.21552e+06
546.05	779.473	3.34949e+06
546.55	780.117	4481832
547.033	780.747	5.32026e+06
547.517	781.383	3.29163e+06
547.993	782.023	2.76436e+06
548.467	782.68	3591241
548.947	783.347	3.94577e+06
549.423	784.023	3952617
549.897	784.68	4.81879e+06
550.367	785.32	4162149
550.833	785.96	3.66074e+06
551.307	786.613	3312357
551.77	787.307	3.13262e+06
552.23	787.987	3.76894e+06
552.687	788.657	4.44891e+06
553.147	789.353	3.31782e+06
553.593	790.067	3.2084e+06
554.047	790.773	3139901
554.5	791.447	4.29747e+06
554.95	792.093	3.76235e+06
555.403	792.717	3.17749e+06
555.857	793.327	3.43886e+06
556.32	793.933	3.18625e+06
556.78	794.527	4730817
557.243	795.107	5.22119e+06
557.697	795.69	4.35939e+06
558.157	796.3	3.2067e+06
558.607	796.947	2.91397e+06
559.06	797.617	3.53344e+06
559.52	798.29	4.04925e+06
559.977	798.957	3.45445e+06
560.433	799.647	2898068
560.887	800.35	2.84562e+06
561.34	801.04	4063791
561.79	801.71	4018874
562.237	802.387	2.92595e+06
562.68	803.06	2.92897e+06
563.123	803.733	3.3353e+06
563.563	804.38	4.09646e+06
564.03	805.017	4439423
564.493	805.667	3.59135e+06
564.973	806.373	3.22002e+06
565.443	807.14	2.95709e+06
565.91	807.923	3595835
566.383	808.663	4.52994e+06
566.86	809.43	3833344
567.333	810.203	3.40058e+06
567.807	810.983	3.54304e+06
568.31	811.713	4172566
568.797	812.427	4.0171e+06
569.29	813.13	3.40962e+06
569.783	813.85	3.63804e+06
570.273	814.55	4.55563e+06
570.747	815.237	4443442
571.227	815.95	4.31746e+06
571.71	816.733	3.36967e+06
572.193	817.547	3.82496e+06
572.673	818.32	5.07359e+06
573.157	819.057	3.9336e+06
573.643	819.787	4.0104e+06
574.12	820.517	2.75746e+06
574.597	821.253	4136886
575.07	821.967	5.48636e+06
575.537	822.687	4039273
576.007	823.42	3.57408e+06
576.48	824.173	3453261
576.953	824.897	3.92288e+06
577.433	825.59	3.891e+06
577.91	826.277	3.04907e+06
578.39	826.977	2996623
578.867	827.667	3.54835e+06
579.357	828.35	2.49551e+06
579.85	829.003	3266826
580.347	829.653	4.02971e+06
580.853	830.303	3192682
581.367	830.957	2765429
581.877	831.637	2.89755e+06
582.37	832.333	2.93666e+06
582.873	833.013	3788214
583.363	833.697	3.55557e+06
583.86	834.4	2863662
584.347	835.1	3.07785e+06
584.837	835.793	3796464
585.323	836.467	3.9238e+06
585.807	837.123	5.05347e+06
586.297	837.767	4.08239e+06
586.777	838.393	3.08151e+06
587.267	839.027	3061390
587.75	839.703	3316812
588.24	840.407	3.69099e+06
588.717	841.143	3.98619e+06
589.187	841.933	3.127e+06
589.653	842.657	3.49085e+06
590.11	843.317	3622124
590.567	843.94	4.44323e+06
591.023	844.563	3.44838e+06
591.473	845.223	3.01127e+06
591.917	845.937	3.39784e+06
592.363	846.657	3738014
592.803	847.38	3.86174e+06
593.247	848.13	3.17128e+06
593.69	848.897	3.40629e+06
594.133	849.63	2.90363e+06
594.587	850.32	4417427
595.043	850.99	3.883e+06
595.5	851.66	3.68301e+06
595.953	852.33	3851400
596.413	852.997	3.10911e+06
596.867	853.64	3.78862e+06
597.327	854.267	4.0843e+06
597.787	854.9	3.6519e+06
598.247	855.54	2.82052e+06
598.72	856.197	3.17481e+06
599.183	856.85	3.5014e+06
599.66	857.49	3.884e+06
600.13	858.13	3.465e+06
600.597	858.783	3.11014e+06
601.06	859.467	2.58741e+06
601.52	860.16	2.9816e+06
601.983	860.83	3.94234e+06
602.44	861.473	4283445
602.903	862.11	3.17717e+06
603.367	862.73	3.28827e+06
603.837	863.35	3267756
604.303	863.977	4297593
604.787	864.607	3948642
605.267	865.273	3223780
605.747	866.077	3.00131e+06
606.22	866.957	3.41538e+06
606.687	867.77	4.29111e+06
607.147	868.573	4092564
607.6	869.393	3.62007e+06
608.05	870.177	4234713
608.5	870.873	4.00478e+06
608.95	871.543	4121448
609.403	872.223	3.17996e+06
609.863	872.91	3302663
610.313	873.583	4.20396e+06
610.767	874.277	4381822
611.213	875.007	3.77299e+06
611.66	875.79	3.20879e+06
612.1	876.58	3.63644e+06
612.54	877.32	4472366
612.973	878.023	4020491
613.407	878.753	3.0912e+06
613.833	879.517	3072531
614.26	880.283	3.53097e+06
614.687	881.01	4.4147e+06
615.113	881.717	4.13778e+06
615.537	882.43	3707357
615.963	883.143	2.97814e+06
616.387	883.88	3.51669e+06
616.813	884.58	4838400
617.253	885.287	3.79435e+06
617.713	886.007	3.4634e+06
618.183	886.737	2.91165e+06
618.647	887.453	3.78541e+06
619.11	888.143	4.37051e+06
619.573	888.813	4427290
620.037	889.49	3.41746e+06
620.523	890.177	3.15305e+06
621	890.883	3.90508e+06
621.467	891.567	4.62166e+06
621.923	892.233	4477416
622.377	892.923	3413554
622.823	893.62	3130271
623.267	894.31	4.18542e+06
623.703	894.98	4.2282e+06
624.137	895.653	3.58141e+06
624.567	896.333	3.19605e+06
624.99	897.023	3.35457e+06
625.413	897.697	4.36624e+06
625.83	898.343	4531782
626.247	898.997	3.35274e+06
626.66	899.667	3085251
627.067	900.347	3.42505e+06
627.477	901.02	4.38844e+06
627.883	901.677	5.27039e+06
628.29	902.327	4094761
628.693	902.983	3.11717e+06
629.097	903.637	3550770
629.497	904.287	4.69337e+06
629.893	904.937	4.82746e+06
630.29	905.583	4.30385e+06
630.683	906.23	3119561
631.077	906.883	3204207
631.47	907.53	4.77802e+06
631.863	908.163	4699615
632.253	908.807	4.24275e+06
632.647	909.457	3.01699e+06
633.037	910.097	3.8293e+06
633.427	910.703	4.90014e+06
633.813	911.293	5492485
634.2	911.883	4.35566e+06
634.59	912.49	3.91881e+06
634.977	913.12	3.00312e+06
635.367	913.767	4.04889e+06
635.763	914.41	4.8074e+06
636.163	915.053	4.08563e+06
636.58	915.71	3.70972e+06
637.087	916.397	3.3416e+06
637.6	917.07	3.54522e+06
638.153	917.723	4.88203e+06
638.723	918.363	4.36061e+06
639.307	918.997	3.81229e+06
639.887	919.623	3.95979e+06
640.453	920.243	3928056
640.993	920.853	4.40223e+06
641.523	921.453	5118511
642.013	922.053	4.42274e+06
642.507	922.653	4.05935e+06
643.033	923.257	3.95141e+06
643.557	923.863	3.93356e+06
644.09	924.453	4148724
644.63	925.037	5.43677e+06
645.17	925.61	5673590
645.717	926.19	4.64195e+06
646.253	926.783	4258956
646.8	927.397	3.4208e+06
647.333	928.017	3.97211e+06
647.867	928.623	5.2831e+06
648.413	929.217	5410520
648.91	929.813	4250924
649.403	930.42	3558513
649.903	931.033	3.04449e+06
650.407	931.65	4492482
650.9	932.26	4.54742e+06
651.373	932.86	5.10556e+06
651.84	933.453	5281215
652.32	934.043	4459345
652.787	934.63	4.14276e+06
653.27	935.227	4143720
653.773	935.827	4339477
654.303	936.42	5450178
654.86	937.007	4653175
655.38	937.603	3.8857e+06
655.907	938.203	4255994
656.42	938.81	4.70497e+06
656.933	939.41	4.98167e+06
657.447	940.007	4579714
657.943	940.613	4.91548e+06
658.473	941.233	3.60261e+06
658.99	941.857	3.805e+06
659.517	942.473	4653734
660.033	943.083	4.51017e+06
660.55	943.69	4646472
661.06	944.293	3916982
661.573	944.9	3600237
662.077	945.503	3.54708e+06
662.587	946.103	3.46382e+06
663.11	946.703	4197827
663.617	947.297	4.25642e+06
664.123	947.883	3.64556e+06
664.62	948.48	3.41747e+06
665.133	949.08	4.24512e+06
665.643	949.687	4.12797e+06
666.16	950.327	3.67133e+06
666.667	951.05	3.55229e+06
667.193	951.843	3379975
667.71	952.653	3834951
668.237	953.413	5.18458e+06
668.757	954.13	3.85343e+06
669.253	954.85	3.38067e+06
669.757	955.59	2.97298e+06
670.26	956.287	3.2425e+06
670.763	956.94	4.01364e+06
671.263	957.58	3.89581e+06
671.77	958.217	3.17319e+06
672.273	958.867	2.96525e+06
672.79	959.577	3.06236e+06
673.3	960.287	4.20429e+06
673.797	961.02	3819601
674.297	961.77	3578242
674.78	962.567	3431941
675.28	963.383	3501832
675.787	964.103	4309714
676.287	964.793	3.29863e+06
676.783	965.483	2.71882e+06
677.263	966.197	3.22034e+06
677.763	966.94	3.19451e+06
678.267	967.637	4.18618e+06
678.767	968.337	3272882
679.263	969.07	3.60974e+06
679.763	969.837	3.16795e+06
680.27	970.61	3.41847e+06
680.777	971.323	4313084
681.293	972.03	4206433
681.8	972.74	3.20033e+06
682.307	973.48	3.21459e+06
682.8	974.23	4.02167e+06
683.3	974.993	4418901
683.8	975.817	3.52306e+06
684.303	976.707	3.49322e+06
684.8	977.59	3.85379e+06
685.293	978.35	4909320
685.8	979.06	4.29217e+06
686.293	979.777	3.67732e+06
686.783	980.507	3.14231e+06
687.26	981.29	3.06903e+06
687.727	982.017	4.70042e+06
688.203	982.73	3631030
688.697	983.47	3.45169e+06
689.183	984.24	3.27709e+06
689.66	984.977	4.13353e+06
690.123	985.67	4.32929e+06
690.583	986.367	4.17896e+06
691.043	987.15	3.45119e+06
691.507	988.04	3.77141e+06
691.963	988.833	4.29945e+06
692.413	989.577	4015256
692.863	990.367	3.69518e+06
693.31	991.183	2.91803e+06
693.753	991.97	3.9536e+06
694.197	992.693	4115927
694.637	993.407	3863632
695.09	994.153	3490853
695.57	994.953	4027973
696.08	995.71	4.48513e+06
696.587	996.487	3.85905e+06
697.123	997.26	3239342
697.65	998.027	3414591
698.157	998.733	4.41353e+06
698.66	999.41	4.00588e+06
699.14	1000.1	3.86232e+06
699.63	1000.82	3.40719e+06
700.1	1001.5	4.70614e+06
700.58	1002.2	3.7435e+06
701.043	1002.93	3.48282e+06
701.52	1003.64	4.11709e+06
701.993	1004.33	4.96685e+06
702.463	1005.01	4.14616e+06
702.933	1005.7	3491346
703.407	1006.39	3.4177e+06
703.88	1007.05	4.00958e+06
704.363	1007.71	4707869
704.853	1008.34	4679969
705.373	1008.98	3.71321e+06
705.9	1009.64	3.57284e+06
706.397	1010.34	3.06095e+06
706.907	1011.07	3.6812e+06
707.4	1011.79	3.65645e+06
707.89	1012.59	3.22494e+06
708.373	1013.41	2.85993e+06
708.853	1014.13	3.73019e+06
709.34	1014.83	3.6569e+06
709.82	1015.53	4.01264e+06
710.303	1016.25	3.20521e+06
710.783	1016.96	3.18574e+06
711.273	1017.65	3.32388e+06
711.747	1018.31	4.46835e+06
712.22	1018.96	4.25768e+06
712.683	1019.6	3656446
713.15	1020.23	3063078
713.613	1020.87	3.42699e+06
714.073	1021.49	4.13778e+06
714.53	1022.12	4492396
714.98	1022.77	3423977
715.427	1023.47	2.46537e+06
715.87	1024.17	3267155
716.31	1024.84	3.96243e+06
716.743	1025.51	3664815
717.173	1026.19	3.48685e+06
717.6	1026.9	3.37699e+06
718.027	1027.61	3.65766e+06
718.447	1028.28	4148776
718.867	1028.96	4211921
719.287	1029.66	3738566
719.703	1030.38	3045038
720.147	1031.13	4037892
720.57	1031.84	4.52738e+06
721.007	1032.54	4.04187e+06
721.433	1033.24	2.90478e+06
721.887	1033.94	2984204
722.343	1034.61	4199278
722.797	1035.27	3447980
723.247	1035.95	3.23646e+06
723.693	1036.65	2.94847e+06
724.143	1037.37	3.62722e+06
724.59	1038.06	4633844
725.033	1038.74	4.33438e+06
725.477	1039.42	3.14038e+06
725.917	1040.12	3387802
726.35	1040.82	3.58207e+06
726.78	1041.5	4.17253e+06
727.207	1042.16	3.88906e+06
727.627	1042.83	2.59007e+06
728.043	1043.51	3.01228e+06
728.457	1044.22	3.16578e+06
728.867	1044.9	3.54635e+06
729.273	1045.59	4.07887e+06
729.68	1046.27	3437084
730.083	1046.98	2999519
730.487	1047.72	3.16331e+06
730.883	1048.42	4.49334e+06
731.28	1049.11	4751964
731.673	1049.81	3.22162e+06
732.067	1050.55	3394558
732.46	1051.32	3.17755e+06
732.85	1052.03	4.05603e+06
733.24	1052.72	4.67215e+06
733.627	1053.45	3.35576e+06
734.013	1054.23	2.39729e+06
734.397	1055.07	3.701e+06
734.777	1055.85	4304655
735.16	1056.58	4.1457e+06
735.54	1057.33	3.83465e+06
735.92	1058.12	2.67857e+06
736.297	1058.95	3.71743e+06
736.677	1059.73	4.11526e+06
737.053	1060.44	3997289
737.43	1061.15	3221959
737.81	1061.88	2.98253e+06
738.2	1062.63	2902664
738.61	1063.35	4.30126e+06
739.037	1064.07	4005457
739.487	1064.77	3.84447e+06
739.95	1065.51	3.44052e+06
740.413	1066.26	3.12649e+06
740.877	1066.97	3.81159e+06
741.323	1067.66	4257200
741.763	1068.37	3.3871e+06
742.197	1069.06	2.66368e+06
742.623	1069.75	2569348
743.047	1070.41	3.29686e+06
743.463	1071.07	3.58955e+06
743.88	1071.73	2.83062e+06
744.29	1072.4	2.30092e+06
744.7	1073.09	2.91284e+06
745.11	1073.77	3.40425e+06
745.517	1074.44	2.97051e+06
745.92	1075.12	2.2097e+06
746.32	1075.81	2.13879e+06
746.723	1076.5	2.12669e+06
747.133	1077.18	2804599
747.547	1077.86	2.10017e+06
747.96	1078.55	2.08197e+06
748.383	1079.25	1888759
748.817	1079.94	2.09735e+06
749.26
749.72
750.197
750.66
751.117
751.56
751.993
752.42
752.84
753.257
753.663
754.07
754.473
754.873
755.273
755.67
756.063
756.453
756.84
757.227
757.613
758
758.383
758.767
759.15
759.53
759.91
760.29
760.67
761.047
761.423
761.797
762.17
762.547
762.92
763.293
763.67
764.047
764.453
764.877
765.323
765.793
766.323
766.83
767.3
767.743
768.177
768.6
769.02
769.437
769.86
770.29
770.757
771.203
771.64
772.073
772.497
772.923
773.35
773.773
774.197
774.623
775.06
775.497
775.93
776.363
776.8
777.233
777.677
778.127
778.6
779.09
779.583
780.08
780.553
781.01
781.463
781.903
782.343
782.777
783.213
783.65
784.093
784.537
784.987
785.443
785.92
786.403
786.893
787.38
787.867
788.343
788.807
789.263
789.713
790.18
790.647
791.12
791.603
792.093
792.59
793.08
793.563
794.033
794.5
794.97
795.437
795.903
796.37
796.85
797.327
797.797
798.263
798.73
799.2
799.677
800.147
800.61
801.067
801.52
801.967
802.413
802.863
803.31
803.77
804.23
804.7
805.163
805.627
806.09
806.547
807.003
807.46
807.913
808.37
808.823
809.273
809.73
810.187
810.643
811.11
811.577
812.033
812.483
812.93
813.373
813.813
814.25
814.69
815.12
815.553
815.983
816.41
816.84
817.263
817.687
818.107
818.523
818.94
819.35
819.76
820.167
820.57
820.973
821.373
821.773
822.17
822.567
822.96
823.353
823.743
824.133
824.52
824.907
825.293
825.673
826.057
826.443
826.823
827.203
827.583
827.963
828.343
828.723
829.1
829.477
829.853
830.23
830.607
830.983
831.36
831.733
832.11
832.483
832.857
833.23
833.603
833.977
834.357
834.75
835.14
835.53
835.923
836.323
836.723
837.13
837.547
837.967
838.417
838.86
839.31
839.76
840.21
840.66
841.1
841.543
841.987
842.457
842.933
843.417
843.91
844.38
844.833
845.277
845.713
846.143
846.563
846.98
847.393
847.8
848.213
848.63
849.047
849.46
849.873
850.287
850.713
851.13
851.543
851.953
852.363
852.777
853.217
853.643
854.06
854.48
854.9
855.32
855.737
856.153
856.573
856.997
857.423
857.847
858.27
858.697
859.127
859.567
860.03
860.507
860.987
861.483
861.97
862.43
862.877
863.333
863.783
864.243
864.7
865.15
865.59
866.04
866.503
867.007
867.523
868.037
868.543
869.047
869.547
870.043
870.55
871.077
871.577
872.087
872.59
873.08
873.55
874.03
874.497
874.967
875.43
875.907
876.397
876.913
877.427
877.95
878.463
878.977
879.493
879.993
880.487
880.98
881.483
881.973
882.473
883
883.55
884.1
884.647
885.19
885.72
886.237
886.747
887.273
887.78
888.27
888.783
889.297
889.837
890.343
890.883
891.4
891.937
892.477
893.003
893.547
894.07
894.603
895.13
895.643
896.163
896.69
897.22
897.74
898.263
898.79
899.3
899.833
900.363
900.887
901.393
901.903
902.397
902.877
903.36
903.83
904.313
904.787
905.277
905.763
906.24
906.707
907.21
907.713
908.24
908.757
909.267
909.79
910.29
910.793
911.283
911.783
912.287
912.777
913.3
913.82
914.32
914.837
915.34
915.85
916.373
916.887
917.417
917.95
918.467
918.997
919.507
920.03
920.533
921.053
921.553
922.06
922.557
923.04
923.523
923.997
924.47
924.943
925.43
925.917
926.407
926.897
927.403
[truncated: 363 more rows]

## Sheet: 208
fR	mR	mRMS
0.03	0.67	1.57786e+06
0.463	1.417	1625833
0.887	2.127	1.53536e+06
1.317	2.843	1.57301e+06
1.733	3.59	1849824
2.163	4.353	1.66048e+06
2.583	5.11	1.36783e+06
3.007	5.837	1.53382e+06
3.43	6.577	1.78808e+06
3.85	7.333	2.03116e+06
4.273	8.103	1.80749e+06
4.69	8.87	1.77069e+06
5.103	9.597	1.91783e+06
5.517	10.3	1.85312e+06
5.93	11.03	2032612
6.34	11.773	1.81973e+06
6.753	12.523	1.6493e+06
7.163	13.26	1.65515e+06
7.57	13.973	1.63598e+06
7.983	14.683	1.9079e+06
8.393	15.407	1.59333e+06
8.81	16.173	1.86113e+06
9.23	16.937	1867326
9.65	17.693	1.51585e+06
10.07	18.413	1.5468e+06
10.487	19.13	1.74848e+06
10.907	19.88	1.68741e+06
11.337	20.63	1.85819e+06
11.78	21.38	1623620
12.217	22.107	1.49587e+06
12.663	22.81	1.54137e+06
13.14	23.52	1.60131e+06
13.623	24.22	1.43207e+06
14.093	24.9	1472942
14.553	25.59	1.86038e+06
15.007	26.31	1.942e+06
15.467	27.04	1.70237e+06
15.92	27.763	1.76161e+06
16.363	28.457	1.62509e+06
16.817	29.15	1846279
17.263	29.863	1.98504e+06
17.757	30.587	1.81407e+06
18.233	31.3	1.5977e+06
18.697	31.99	1.76428e+06
19.15	32.687	1.66321e+06
19.603	33.407	1.83713e+06
20.047	34.15	1.64547e+06
20.49	34.87	1.55599e+06
20.95	35.563	1790262
21.403	36.273	1.64871e+06
21.867	37	1.64603e+06
22.337	37.737	1.61703e+06
22.8	38.447	1.68549e+06
23.273	39.137	1.33796e+06
23.76	39.843	1.62425e+06
24.25	40.557	1667563
24.76	41.28	1779852
25.263	41.983	1.87701e+06
25.783	42.683	1.57069e+06
26.287	43.413	1745579
26.813	44.163	1.73764e+06
27.34	44.917	1.62971e+06
27.88	45.637	1935846
28.43	46.353	1.70465e+06
29.053	47.093	1.83139e+06
29.673	47.837	1.6624e+06
30.273	48.58	1.50932e+06
30.88	49.287	1.46077e+06
31.503	49.983	1.62814e+06
32.1	50.7	1942560
32.727	51.423	2.16778e+06
33.333	52.173	1976883
33.947	52.893	1958208
34.533	53.617	1823246
35.093	54.373	1.61108e+06
35.647	55.15	1.62507e+06
36.2	55.927	1718359
36.753	56.66	1.82277e+06
37.29	57.37	1743444
37.803	58.097	1.72438e+06
38.307	58.833	1.68741e+06
38.803	59.577	1.83713e+06
39.29	60.323	1.7081e+06
39.78	61.027	1.63598e+06
40.277	61.753	1.96044e+06
40.777	62.503	1801943
41.277	63.263	1.98315e+06
41.773	64.02	1.72262e+06
42.277	64.737	1.80442e+06
42.81	65.463	1.58081e+06
43.35	66.22	1649439
43.897	66.983	1.75756e+06
44.427	67.757	1.72625e+06
44.96	68.487	1.91175e+06
45.537	69.2	1.89868e+06
46.087	69.95	1.71762e+06
46.67	70.717	1.78827e+06
47.283	71.497	1.55785e+06
47.923	72.233	1.63981e+06
48.543	72.943	1468052
49.15	73.637	1.08008e+06
49.76	74.307	1.08186e+06
50.373	75.123	2.48694e+06
50.96	75.967	2.34864e+06
51.423	76.793	2.05877e+06
52.073	77.59	1.98831e+06
52.607	78.357	1.77756e+06
53.107	79.12	1.45567e+06
53.583	79.867	1.591e+06
54.21	80.58	1.5343e+06
54.803	81.287	1686716
55.333	82.02	1.72989e+06
55.89	82.81	1548146
56.59	83.61	1.61204e+06
57.487	84.42	1.78532e+06
58.247	85.24	1.68009e+06
58.977	86.06	1.73042e+06
59.787	86.873	1.74406e+06
60.53	87.623	1.7866e+06
61.263	88.353	1.53384e+06
61.937	89.1	1.83571e+06
62.55	89.87	1.94133e+06
63.12	90.67	1721118
63.693	91.49	1.8698e+06
64.277	92.263	1.66574e+06
64.847	93.017	1.71231e+06
65.42	93.79	1.80078e+06
65.96	94.587	1.92456e+06
66.497	95.403	1.58854e+06
67.043	96.21	1.82137e+06
67.613	96.98	1.70685e+06
68.137	97.75	1.92961e+06
68.653	98.533	1.61716e+06
69.167	99.317	1564097
69.667	100.093	1.77567e+06
70.157	100.83	1743614
70.657	101.57	1.74237e+06
71.127	102.347	1.69261e+06
71.583	103.11	1.57286e+06
72.043	103.843	1.93835e+06
72.51	104.557	1.94397e+06
72.983	105.26	1.56006e+06
73.45	106.007	1.61624e+06
73.92	106.783	1.55281e+06
74.39	107.57	1.6711e+06
74.863	108.333	1615555
75.333	109.11	1.73501e+06
75.807	109.873	1345752
76.28	110.597	1.57047e+06
76.743	111.31	1.68813e+06
77.217	112.043	1.85413e+06
77.7	112.8	1.85267e+06
78.187	113.597	1587755
78.673	114.373	1.33896e+06
79.157	115.117	1.53547e+06
79.647	115.857	1.44314e+06
80.14	116.617	1418745
80.627	117.387	1.50453e+06
81.117	118.15	1.49832e+06
81.61	118.87	1466033
82.117	119.593	1.82708e+06
82.617	120.33	1439363
83.127	121.087	1.45559e+06
83.643	121.833	1.53271e+06
84.153	122.55	1.41444e+06
84.663	123.307	1.68377e+06
85.173	124.063	1.59241e+06
85.68	124.823	1.63984e+06
86.18	125.547	1696786
86.663	126.253	1.41338e+06
87.157	126.983	1.77873e+06
87.677	127.737	1.5978e+06
88.2	128.503	1.80578e+06
88.717	129.263	1.93705e+06
89.227	129.997	1.7698e+06
89.74	130.76	1.92437e+06
90.233	131.537	1.61359e+06
90.727	132.333	1.60999e+06
91.213	133.097	1.63398e+06
91.697	133.833	1.54252e+06
92.167	134.593	1.68161e+06
92.63	135.36	1.6428e+06
93.093	136.127	1.42247e+06
93.553	136.833	1.51825e+06
94.013	137.55	1.776e+06
94.473	138.28	1.7243e+06
94.94	139.027	1.81348e+06
95.397	139.787	1.82805e+06
95.853	140.533	1500688
96.31	141.267	1.59028e+06
96.77	141.977	1.47806e+06
97.243	142.663	1.37304e+06
97.723	143.353	1.5418e+06
98.207	144.05	1.60549e+06
98.697	144.75	1.35901e+06
99.19	145.437	1.77754e+06
99.69	146.123	1.49382e+06
100.193	146.847	1695497
100.69	147.587	1.51472e+06
101.19	148.327	1.30219e+06
101.693	149.027	1.86748e+06
102.197	149.753	2.08769e+06
102.703	150.497	1.81052e+06
103.213	151.22	1.72151e+06
103.723	151.907	1.67578e+06
104.223	152.607	1.87452e+06
104.723	153.31	1.44197e+06
105.217	154.027	1.53449e+06
105.713	154.717	1.3148e+06
106.223	155.407	1.83192e+06
106.713	156.13	1.86777e+06
107.23	156.877	1.56565e+06
107.757	157.623	1.67646e+06
108.3	158.333	1.65212e+06
108.85	159.047	1.86779e+06
109.407	159.787	2.18768e+06
109.96	160.52	1.92834e+06
110.523	161.233	1.78818e+06
111.08	161.94	1.72373e+06
111.653	162.667	1.99805e+06
112.193	163.43	1.90782e+06
112.723	164.173	1685054
113.233	164.89	1.96939e+06
113.72	165.587	1.8708e+06
114.2	166.29	2004292
114.66	166.97	2.4853e+06
115.117	167.653	1.92398e+06
115.563	168.34	1.87897e+06
116.02	169.013	1859162
116.48	169.66	1.85306e+06
116.94	170.323	1.7613e+06
117.41	171.007	1569912
117.883	171.697	1.85266e+06
118.373	172.36	2.14716e+06
118.887	173.023	2.19703e+06
119.397	173.693	2.06391e+06
119.91	174.377	2.18184e+06
120.43	175.077	2.08103e+06
120.957	175.78	2.0026e+06
121.47	176.467	1.75497e+06
121.973	177.167	1.84658e+06
122.47	177.827	2.20451e+06
122.963	178.47	1.5961e+06
123.46	179.107	1819214
123.947	179.827	2.12379e+06
124.43	180.57	1.95829e+06
124.89	181.29	2.10113e+06
125.343	181.993	2.11298e+06
125.793	182.723	2.01246e+06
126.237	183.457	1.83e+06
126.673	184.19	1.97405e+06
127.13	184.91	1.71936e+06
127.573	185.62	1.48015e+06
128.023	186.323	1.57292e+06
128.483	186.997	1.71651e+06
128.96	187.7	1.71614e+06
129.443	188.407	1.62186e+06
129.933	189.117	1.54379e+06
130.427	189.83	1.66368e+06
130.927	190.547	1.52968e+06
131.437	191.25	1.48923e+06
131.94	191.94	1639366
132.45	192.607	1.64762e+06
132.96	193.283	1.30784e+06
133.467	193.96	1.70472e+06
133.963	194.623	1.8828e+06
134.443	195.277	1.92275e+06
134.917	195.933	1.86153e+06
135.377	196.647	2164838
135.84	197.373	1.77653e+06
136.3	198.127	1.82529e+06
136.763	198.853	1.86139e+06
137.223	199.57	1.91374e+06
137.693	200.34	2.00096e+06
138.163	201.11	1956346
138.63	201.867	1.73331e+06
139.083	202.597	1.7202e+06
139.533	203.347	1875620
140.003	204.11	1.61914e+06
140.473	204.883	1.60802e+06
140.94	205.637	1.85321e+06
141.407	206.377	1913201
141.867	207.16	2.15792e+06
142.333	207.933	1.83285e+06
142.793	208.687	1.83181e+06
143.257	209.417	1.93369e+06
143.723	210.173	1.95725e+06
144.19	210.94	1.88601e+06
144.65	211.723	1.66946e+06
145.11	212.467	1.68177e+06
145.563	213.207	1.88302e+06
146.023	213.983	1.7833e+06
146.477	214.777	1.93529e+06
146.927	215.583	2.05431e+06
147.37	216.39	1.92586e+06
147.827	217.173	1.5902e+06
148.283	217.907	1.69294e+06
148.74	218.627	1.84299e+06
149.193	219.37	1.66716e+06
149.653	220.143	1.84629e+06
150.12	220.933	1.69635e+06
150.59	221.727	2.00147e+06
151.057	222.47	1.97083e+06
151.523	223.253	1.81902e+06
151.983	224.053	2.0459e+06
152.437	224.847	1.81302e+06
152.897	225.64	1.72551e+06
153.347	226.42	1.7334e+06
153.8	227.147	1.8461e+06
154.243	227.88	1.96462e+06
154.69	228.627	1.76873e+06
155.133	229.37	1.97349e+06
155.583	230.077	2212186
156.027	230.757	1.79881e+06
156.473	231.49	1.77848e+06
156.927	232.237	1.74188e+06
157.383	232.977	1.72086e+06
157.857	233.683	1785242
158.303	234.417	1921363
158.733	235.16	1.79442e+06
159.16	235.89	1.72838e+06
159.593	236.597	1.86789e+06
160.027	237.327	1.84695e+06
160.477	238.073	1.87775e+06
160.933	238.817	1.64243e+06
161.39	239.537	1.77133e+06
161.847	240.243	2.17481e+06
162.31	240.977	1.7954e+06
162.773	241.72	1.85734e+06
163.233	242.437	1.79437e+06
163.697	243.133	1.64406e+06
164.163	243.833	2.28832e+06
164.623	244.52	1998427
165.08	245.25	2.19862e+06
165.527	246.017	2.0227e+06
165.967	246.787	1.82809e+06
166.41	247.547	1625984
166.863	248.303	1.5672e+06
167.323	249.04	1.57311e+06
167.777	249.763	1582287
168.233	250.453	1.84514e+06
168.697	251.14	1.57443e+06
169.153	251.83	1.66672e+06
169.607	252.517	1.55951e+06
170.07	253.21	1.66081e+06
170.537	253.89	1.79738e+06
171.01	254.567	2.20641e+06
171.487	255.243	1.98984e+06
171.963	255.953	2.00775e+06
172.46	256.697	1.99262e+06
172.96	257.44	1.82977e+06
173.47	258.16	1.73114e+06
173.98	258.86	1.76826e+06
174.493	259.59	1.56894e+06
175.013	260.32	1.42251e+06
175.523	261.037	1.58658e+06
176.033	261.727	1.69865e+06
176.537	262.437	1.56146e+06
177.03	263.153	1674435
177.513	263.883	1631971
177.987	264.6	1.72212e+06
178.45	265.297	1.62762e+06
178.907	266.017	1.81919e+06
179.377	266.747	1.52883e+06
179.85	267.477	1.67883e+06
180.317	268.167	1.79817e+06
180.793	268.83	2046495
181.263	269.477	1.7462e+06
181.73	270.117	908607
182.2	270.767	1.71273e+06
182.677	271.547	2041916
183.143	272.343	1.98994e+06
183.61	273.143	1.78518e+06
184.08	273.9	1.48965e+06
184.557	274.63	1.47034e+06
185.033	275.343	1.43876e+06
185.517	276.057	1.54325e+06
185.993	276.77	1578489
186.463	277.453	1.64068e+06
186.937	278.14	1.53994e+06
187.41	278.843	1951358
187.877	279.56	1.79334e+06
188.34	280.33	1.61223e+06
188.817	281.103	1.65694e+06
189.28	281.873	1.40261e+06
189.75	282.64	1.76267e+06
190.23	283.377	1856584
190.697	284.1	1.84944e+06
191.177	284.823	1.73674e+06
191.663	285.577	1.63418e+06
192.153	286.337	1.65081e+06
192.64	287.113	1.70952e+06
193.127	287.887	1.74761e+06
193.62	288.637	1.58345e+06
194.107	289.39	1.69627e+06
194.58	290.17	1.70308e+06
195.05	290.937	1.66659e+06
195.517	291.693	1607167
196.003	292.427	1.9087e+06
196.493	293.16	1.94131e+06
196.983	293.92	1763821
197.467	294.7	1.67702e+06
197.933	295.48	1.64432e+06
198.397	296.207	1906740
198.87	296.923	1.91377e+06
199.347	297.637	2.22024e+06
199.827	298.38	1.97512e+06
200.303	299.167	2.0703e+06
200.77	299.983	1.93254e+06
201.247	300.733	1.87355e+06
201.717	301.47	1.92256e+06
202.177	302.237	1.62646e+06
202.63	303.01	1.95845e+06
203.08	303.78	1.89859e+06
203.533	304.487	2088419
203.977	305.207	2214629
204.42	305.933	2.27396e+06
204.87	306.647	1.91162e+06
205.333	307.313	1.91533e+06
205.793	307.96	1.97106e+06
206.263	308.62	1.94071e+06
206.733	309.323	2.07648e+06
207.213	310.053	1728067
207.697	310.773	1.83953e+06
208.177	311.477	1.98417e+06
208.66	312.193	1925032
209.15	312.947	1.82266e+06
209.643	313.71	2.00835e+06
210.14	314.427	2.16347e+06
210.633	315.143	1.90656e+06
211.127	315.873	2.04741e+06
211.623	316.59	1.87065e+06
212.107	317.287	1.91526e+06
212.59	317.967	1.99799e+06
213.073	318.62	1.89834e+06
213.55	319.253	1.87773e+06
214.023	319.877	1.70468e+06
214.51	320.52	1.6986e+06
214.993	321.177	1.89975e+06
215.477	321.823	1.89091e+06
215.963	322.463	1.9305e+06
216.443	323.143	2.27858e+06
216.913	323.84	2.06606e+06
217.38	324.537	1498705
217.85	325.217	1910867
218.303	325.887	1.83583e+06
218.757	326.603	2.07523e+06
219.19	327.317	1.80199e+06
219.643	328.02	1.72194e+06
220.1	328.707	1.77973e+06
220.563	329.39	1.86163e+06
221.01	330.097	1.86755e+06
221.457	330.797	1.63587e+06
221.91	331.5	1.55729e+06
222.367	332.177	1.92712e+06
222.807	332.863	1.99803e+06
223.253	333.563	1.80386e+06
223.703	334.27	1.99934e+06
224.157	334.953	2.01046e+06
224.61	335.643	1.9521e+06
225.08	336.347	2.01881e+06
225.543	337.037	1.72492e+06
226.003	337.707	2263137
226.453	338.383	2.03175e+06
226.913	339.09	1.78054e+06
227.363	339.813	1.8304e+06
227.81	340.54	2.00845e+06
228.253	341.237	1.89236e+06
228.703	341.957	1.78596e+06
229.157	342.68	1.3267e+06
229.61	343.383	1.62854e+06
230.057	344.06	2.0342e+06
230.5	344.757	1.95903e+06
230.953	345.457	1.76681e+06
231.407	346.17	1.53108e+06
231.86	346.863	2.06577e+06
232.31	347.54	1.91046e+06
232.763	348.22	1.7659e+06
233.223	348.937	1.69937e+06
233.677	349.65	1.59757e+06
234.13	350.357	1.89559e+06
234.587	351.04	1.96412e+06
235.047	351.713	1.80346e+06
235.5	352.41	1902703
235.953	353.103	1.69089e+06
236.4	353.8	1829684
236.85	354.483	1.92552e+06
237.3	355.21	1.924e+06
237.747	355.94	1.45344e+06
238.197	356.68	1.96396e+06
238.637	357.383	1.60437e+06
239.08	358.113	1.97036e+06
239.52	358.84	1.59525e+06
239.96	359.54	1.84567e+06
240.41	360.23	1.68593e+06
240.857	360.93	2.12693e+06
241.31	361.633	1.61646e+06
241.75	362.333	1.6108e+06
242.197	363.017	1.57629e+06
242.643	363.69	1.52507e+06
243.087	364.367	1.7252e+06
243.53	365.027	1.86602e+06
243.973	365.723	2.00081e+06
244.423	366.43	1.539e+06
244.873	367.13	1.7513e+06
245.313	367.853	1.70151e+06
245.763	368.557	1.94552e+06
246.217	369.253	1.92074e+06
246.663	369.97	1.79217e+06
247.117	370.69	1.70533e+06
247.563	371.433	1.81186e+06
248.023	372.127	1.81302e+06
248.457	372.853	1.92437e+06
248.9	373.58	1.7743e+06
249.347	374.31	1.68015e+06
249.797	375.003	1.93352e+06
250.243	375.69	2.09572e+06
250.687	376.403	1.70846e+06
251.147	377.11	1.83678e+06
251.6	377.81	2.00626e+06
252.05	378.537	2.20969e+06
252.503	379.277	1794344
252.963	380.027	1.61235e+06
253.41	380.767	1.78215e+06
253.853	381.48	1.98166e+06
254.29	382.217	1.75806e+06
254.73	382.943	1.98005e+06
255.17	383.66	1555510
255.61	384.37	1.74105e+06
256.043	385.08	1.86655e+06
256.473	385.78	2.17671e+06
256.913	386.473	1.9487e+06
257.35	387.203	1.9781e+06
257.777	387.943	2.1777e+06
258.203	388.673	2.0907e+06
258.627	389.413	2.06111e+06
259.053	390.173	2.11368e+06
259.473	390.933	1765314
259.903	391.657	1.93844e+06
260.33	392.387	2.06337e+06
260.763	393.113	1.61304e+06
261.193	393.813	1.91911e+06
261.63	394.467	2.12472e+06
262.067	395.15	2342188
262.5	395.827	2.20734e+06
262.937	396.537	2.25468e+06
263.373	397.24	1.61355e+06
263.813	397.9	2.02321e+06
264.253	398.563	1.92459e+06
264.69	399.257	1.72295e+06
265.127	399.937	1.79019e+06
265.56	400.6	2069977
265.997	401.273	1.94121e+06
266.437	401.967	1.91598e+06
266.88	402.66	1.9707e+06
267.33	403.333	2.09142e+06
267.77	404.043	1.84534e+06
268.213	404.737	1.71151e+06
268.653	405.413	1.95001e+06
269.103	406.08	1.98676e+06
269.543	406.75	2.19562e+06
269.983	407.457	2.11073e+06
270.423	408.187	1.84948e+06
270.853	408.913	2.20015e+06
271.293	409.61	2.24689e+06
271.727	410.33	2.14216e+06
272.16	411.08	2.37827e+06
272.59	411.817	2.15894e+06
273.02	412.53	1695493
273.443	413.217	1.87508e+06
273.87	413.85	2.0639e+06
274.307	414.463	2287067
274.753	415.113	1747249
275.197	415.807	1911713
275.633	416.53	1.89352e+06
276.07	417.223	2.16624e+06
276.5	417.903	1.9552e+06
276.933	418.623	1.86899e+06
277.37	419.34	1.76025e+06
277.8	420.047	1.99366e+06
278.23	420.73	1.79082e+06
278.67	421.457	1.88353e+06
279.103	422.173	1897855
279.543	422.877	1.73287e+06
279.98	423.617	1.86932e+06
280.413	424.353	1.79527e+06
280.85	425.073	2.15847e+06
281.287	425.757	2.32431e+06
281.72	426.407	1.59156e+06
282.147	427.113	2562005
282.583	427.83	2171646
283.003	428.587	1.78999e+06
283.42	429.37	1.74474e+06
283.84	430.143	2.10294e+06
284.267	430.88	1814200
284.697	431.6	1.51751e+06
285.127	432.323	1.79378e+06
285.557	433.043	1.68378e+06
285.983	433.757	1.67697e+06
286.413	434.463	1.62998e+06
286.843	435.153	1.6485e+06
287.27	435.837	1.65676e+06
287.69	436.523	1910439
288.117	437.203	2166152
288.547	437.907	2.34796e+06
288.973	438.693	2276051
289.4	439.54	2.11867e+06
289.823	440.38	1.78694e+06
290.247	441.207	1.86117e+06
290.667	442.017	1.78138e+06
291.087	442.81	1.72846e+06
291.513	443.573	1.98241e+06
291.937	444.297	2.17234e+06
292.36	445.03	1.92653e+06
292.783	445.807	1.95157e+06
293.207	446.603	1.75195e+06
293.63	447.397	1.79295e+06
294.057	448.203	1.71261e+06
294.487	448.99	1.86742e+06
294.91	449.733	2.09326e+06
295.337	450.433	2255625
295.77	451.13	2.40272e+06
296.193	451.863	1.89277e+06
296.627	452.607	1.65243e+06
297.06	453.35	1.86156e+06
297.487	454.09	1.60199e+06
297.92	454.823	1.77407e+06
298.347	455.547	1.61528e+06
298.777	456.253	1.83135e+06
299.207	456.953	1.66073e+06
299.64	457.64	1.61617e+06
300.067	458.323	1.73663e+06
300.5	459.003	1.59752e+06
300.933	459.67	1.69605e+06
301.363	460.32	1.54973e+06
301.797	460.96	1.50156e+06
302.223	461.61	1504169
302.663	462.247	2.08328e+06
303.093	462.88	2096477
303.53	463.52	2.20998e+06
303.97	464.18	2.25675e+06
304.413	464.863	2.30579e+06
304.853	465.66	2.71467e+06
305.287	466.467	2.37628e+06
305.73	467.253	2.3075e+06
306.17	468.02	1.65548e+06
306.603	468.77	1.61035e+06
307.037	469.473	1.903e+06
307.467	470.177	2217906
307.893	470.907	1939996
308.323	471.667	2637614
308.75	472.453	2.26557e+06
309.18	473.243	1.80796e+06
309.607	474.017	1.94201e+06
310.04	474.78	1.80873e+06
310.47	475.537	2188840
310.897	476.28	1.50733e+06
311.333	477.013	1.79646e+06
311.767	477.737	1.75136e+06
312.197	478.443	1.59022e+06
312.63	479.117	2.15466e+06
313.06	479.78	1.86729e+06
313.49	480.44	2244361
313.92	481.173	2.08803e+06
314.357	481.917	1.90557e+06
314.8	482.663	1.72464e+06
315.26	483.377	2.04488e+06
315.717	484.077	1.83818e+06
316.17	484.793	2.21967e+06
316.62	485.55	2.38157e+06
317.067	486.303	1935702
317.523	487.043	1.58563e+06
317.98	487.76	1.56125e+06
318.427	488.46	1.88797e+06
318.88	489.167	1.63957e+06
319.323	489.863	1.72195e+06
319.767	490.533	1954105
320.213	491.193	1.71543e+06
320.643	491.877	1.84759e+06
321.077	492.563	1.71636e+06
321.513	493.267	1.80058e+06
321.947	493.95	1929160
322.377	494.633	1.91185e+06
322.81	495.353	2.09984e+06
323.247	496.08	1.8054e+06
323.683	496.807	1.8669e+06
324.117	497.5	1.88039e+06
324.557	498.2	2.15099e+06
325	498.937	2120568
325.453	499.693	1.80331e+06
325.893	500.443	1.75076e+06
326.33	501.16	1.81994e+06
326.77	501.89	2058968
327.21	502.657	2.08109e+06
327.65	503.407	1.72234e+06
328.097	504.143	2.00073e+06
328.54	504.853	1.92251e+06
328.993	505.58	1.75928e+06
329.433	506.317	1.95375e+06
329.87	507.043	1912208
330.313	507.74	1.62409e+06
330.757	508.43	2.11895e+06
331.197	509.137	2.23469e+06
331.64	509.843	1.74334e+06
332.08	510.557	1.85121e+06
332.527	511.243	1934646
332.97	511.923	1990018
333.41	512.62	2084086
333.857	513.313	1.70688e+06
334.3	513.997	1.76244e+06
334.743	514.663	2.01802e+06
335.183	515.353	2.01098e+06
335.62	516.06	1.98063e+06
336.06	516.777	1.72181e+06
336.507	517.467	2.05825e+06
336.957	518.153	2.10528e+06
337.4	518.883	2365348
337.857	519.613	1.77829e+06
338.36	520.347	1.73538e+06
338.98	521.053	1.96868e+06
339.557	521.753	1.99468e+06
340.12	522.49	1.83779e+06
340.663	523.223	1.88072e+06
341.16	523.963	1.84881e+06
341.643	524.67	1.85703e+06
342.127	525.373	1.77318e+06
342.607	526.103	1.89156e+06
343.073	526.827	1.78807e+06
343.533	527.547	1.8092e+06
343.993	528.237	1.75398e+06
344.45	528.943	1955501
344.903	529.667	2.04671e+06
345.35	530.393	1.82885e+06
345.79	531.097	1.59109e+06
346.233	531.763	1.79183e+06
346.67	532.42	1993154
347.113	533.093	1.89778e+06
347.557	533.787	1.76075e+06
347.997	534.467	1.94594e+06
348.437	535.143	2.23347e+06
348.883	535.837	1.89332e+06
349.32	536.567	2.05414e+06
349.763	537.337	1.93995e+06
350.203	538.113	1.90198e+06
350.647	538.853	1.9781e+06
351.097	539.567	2065231
351.533	540.29	2.05362e+06
351.98	541.023	2128598
352.423	541.753	1.749e+06
352.877	542.46	1.99255e+06
353.333	543.147	1.7903e+06
353.79	543.857	1.8733e+06
354.25	544.58	1.89402e+06
354.72	545.31	1707004
355.187	546.013	1.86286e+06
355.653	546.697	1.95668e+06
356.127	547.39	2.06494e+06
356.597	548.093	2.02653e+06
357.073	548.803	1.69087e+06
357.53	549.507	1.58211e+06
357.983	550.187	1.81348e+06
358.433	550.863	1.7566e+06
358.897	551.55	2.07408e+06
359.357	552.253	1.83941e+06
359.823	552.96	1.60856e+06
360.287	553.643	1.95732e+06
360.753	554.333	1.8268e+06
361.22	555.06	2.1265e+06
361.68	555.783	1714232
362.143	556.483	1.94625e+06
362.597	557.173	2.01454e+06
363.043	557.883	1.83465e+06
363.497	558.617	1.88458e+06
363.95	559.35	1.77096e+06
364.4	560.06	1.92719e+06
364.853	560.75	2.07593e+06
365.307	561.453	2.14417e+06
365.753	562.183	2.05624e+06
366.203	562.92	1666582
366.647	563.64	1.87324e+06
367.087	564.34	1759701
367.53	565.077	2.09748e+06
367.98	565.813	1.77588e+06
368.417	566.54	1.87334e+06
368.857	567.24	1709343
369.297	567.983	1.99735e+06
369.747	568.757	1.79775e+06
370.197	569.523	1.8406e+06
370.64	570.26	1.89882e+06
371.09	570.96	1.90025e+06
371.547	571.693	1.97651e+06
371.997	572.423	1.64393e+06
372.45	573.143	1.88857e+06
372.91	573.833	1.80065e+06
373.363	574.543	2.09484e+06
373.813	575.26	1831689
374.267	575.97	1751949
374.717	576.66	1703447
375.163	577.36	2.0924e+06
375.613	578.093	1.84462e+06
376.067	578.817	1992403
376.52	579.53	2059265
376.977	580.227	1970671
377.433	580.92	1.80221e+06
377.877	581.63	2.13933e+06
378.323	582.34	1.95191e+06
378.773	583.053	1925686
379.217	583.74	1931462
379.66	584.417	1.89125e+06
380.103	585.127	1.96504e+06
380.543	585.843	1.81021e+06
380.977	586.56	1.72578e+06
381.417	587.24	1.7322e+06
381.853	587.927	1.90611e+06
382.3	588.65	2.16215e+06
382.75	589.373	1.83448e+06
383.193	590.1	1.92772e+06
383.64	590.773	2.03777e+06
384.083	591.457	1.79609e+06
384.52	592.153	2.22376e+06
384.963	592.86	2.04737e+06
385.403	593.58	1.67824e+06
385.843	594.283	1.92565e+06
386.28	594.96	1.91983e+06
386.723	595.61	1837823
387.163	596.24	1.79503e+06
387.603	596.883	1.83003e+06
388.05	597.543	2.14026e+06
388.49	598.203	1.69442e+06
388.933	598.857	1.91018e+06
389.377	599.487	1.58331e+06
389.817	600.153	1.98921e+06
390.26	600.833	1.93414e+06
390.687	601.507	1.86622e+06
391.117	602.167	1.91969e+06
391.547	602.847	1.89472e+06
391.98	603.557	1844191
392.417	604.277	1.89547e+06
392.853	604.96	1.94153e+06
393.283	605.63	1.71858e+06
393.717	606.3	1.24327e+06
394.153	606.933	1.03573e+06
394.597	607.63	1.42946e+06
395.037	608.373	2115653
395.48	609.14	1.9607e+06
395.92	609.923	1.71652e+06
396.36	610.707	1.57007e+06
396.8	611.487	1.73172e+06
397.233	612.227	1.88251e+06
397.67	612.993	1.8205e+06
398.11	613.757	1.54446e+06
398.547	614.52	1.62333e+06
398.983	615.287	1.5227e+06
399.413	616.05	1.69055e+06
399.85	616.823	1.66903e+06
400.287	617.56	1.89308e+06
400.717	618.263	1.80574e+06
401.157	618.98	1.87043e+06
401.593	619.683	1.56754e+06
402.033	620.37	1.57351e+06
402.483	621.037	1566727
402.923	621.717	2.07388e+06
403.367	622.417	1.95726e+06
403.807	623.117	1.92146e+06
404.25	623.793	1.89973e+06
404.69	624.53	1953445
405.137	625.293	1.77844e+06
405.58	626.007	1.77232e+06
406.027	626.71	1.93089e+06
406.473	627.403	1.92405e+06
406.913	628.1	2.01568e+06
407.35	628.86	2.20243e+06
407.783	629.64	1.99854e+06
408.217	630.417	1.74277e+06
408.65	631.187	1.60875e+06
409.083	631.947	1.66855e+06
409.517	632.697	1.59833e+06
409.943	633.403	1.82337e+06
410.373	634.087	1.87738e+06
410.803	634.783	1.65052e+06
411.23	635.49	1.55896e+06
411.663	636.22	1.77555e+06
412.093	636.943	1.79574e+06
412.52	637.65	1.66029e+06
412.947	638.4	1.89105e+06
413.38	639.15	1.71159e+06
413.817	639.907	1.8948e+06
414.247	640.623	2.00355e+06
414.67	641.313	1.78238e+06
415.097	642.04	1.83732e+06
415.53	642.757	1.92196e+06
415.96	643.467	1.73169e+06
416.397	644.15	1.60468e+06
416.833	644.86	2.02436e+06
417.267	645.587	1.89436e+06
417.7	646.313	1694498
418.13	647	1.80454e+06
418.563	647.683	2.01238e+06
419.003	648.387	2.10446e+06
419.433	649.093	1.7681e+06
419.86	649.803	1.9326e+06
420.297	650.487	1805116
420.723	651.193	1810020
421.157	651.917	1955669
421.59	652.64	1.72411e+06
422.027	653.333	1.87949e+06
422.463	653.997	1.97029e+06
422.897	654.687	2.03855e+06
423.337	655.39	1.64955e+06
423.78	656.093	1.57853e+06
424.22	656.773	1.9217e+06
424.663	657.473	1.81898e+06
425.097	658.2	1.89111e+06
425.523	658.943	1.86364e+06
425.953	659.67	1778133
426.383	660.353	1.71574e+06
426.807	661.05	1.90716e+06
427.233	661.75	1.63988e+06
427.657	662.457	1.61158e+06
428.083	663.14	1.82843e+06
428.513	663.823	1.84662e+06
428.953	664.55	1.90136e+06
429.387	665.273	1.81331e+06
429.817	665.983	1758753
430.247	666.663	1795596
430.68	667.383	2.08963e+06
431.11	668.107	1.69531e+06
431.54	668.83	1.93848e+06
431.97	669.52	1.80625e+06
432.4	670.22	1668484
432.83	670.94	1.62353e+06
433.273	671.643	1.66487e+06
433.707	672.313	1.70049e+06
434.14	672.987	1.86089e+06
434.573	673.703	1.99408e+06
435.01	674.417	1.57166e+06
435.443	675.1	1.86123e+06
435.873	675.78	1.97154e+06
436.307	676.467	1.76616e+06
436.733	677.163	1.89976e+06
437.157	677.87	1.82934e+06
437.583	678.567	1.48393e+06
438.01	679.23	1.67379e+06
438.437	679.883	1.88239e+06
438.863	680.543	2.04117e+06
439.29	681.203	1.71914e+06
439.72	681.853	1.49188e+06
440.15	682.487	1.44599e+06
440.58	683.12	1.63184e+06
441.01	683.75	1.72731e+06
441.447	684.373	1.70372e+06
441.87	685.023	1.9622e+06
442.297	685.703	1.87858e+06
442.727	686.4	1.71336e+06
443.153	687.107	1.85193e+06
443.583	687.787	1.80706e+06
444.01	688.473	1.78841e+06
444.443	689.177	2.06188e+06
444.87	689.883	1.84338e+06
445.303	690.577	1.59827e+06
445.733	691.257	1.96373e+06
446.167	691.937	1.79093e+06
446.593	692.607	2094101
447.023	693.297	1.87768e+06
447.453	694.013	2240967
447.887	694.743	1.92688e+06
448.317	695.46	1.73823e+06
448.743	696.153	1.8679e+06
449.167	696.84	1775398
449.593	697.537	1.77151e+06
450.02	698.24	1.8965e+06
450.443	698.94	1.81386e+06
450.867	699.627	1.80564e+06
451.287	700.3	1.40788e+06
451.713	700.977	1.67254e+06
452.14	701.68	1.94465e+06
452.563	702.393	1.69363e+06
452.983	703.103	1.67652e+06
453.413	703.79	1.71926e+06
453.833	704.483	1.90562e+06
454.26	705.193	1782425
454.693	705.897	1.61921e+06
455.127	706.6	1.64066e+06
455.557	707.28	1.62579e+06
455.987	707.973	1.69106e+06
456.42	708.68	1.87308e+06
456.85	709.39	1.55212e+06
457.27	710.083	1.74824e+06
457.7	710.783	1.8949e+06
458.123	711.517	2.02057e+06
458.553	712.263	1.78526e+06
458.98	712.993	1.74022e+06
459.41	713.697	1.84285e+06
459.833	714.407	1.79637e+06
460.263	715.113	1.82948e+06
460.69	715.81	1.60825e+06
461.12	716.48	1.95982e+06
461.547	717.137	1.76715e+06
461.977	717.82	2.2143e+06
462.403	718.497	2143313
462.837	719.157	1.8889e+06
463.263	719.84	1.70247e+06
463.687	720.523	1.71572e+06
464.12	721.167	1.76877e+06
464.55	721.813	1.74021e+06
464.983	722.477	1.96099e+06
465.41	723.163	1.65157e+06
465.84	723.857	1.63645e+06
466.263	724.53	1.87964e+06
466.693	725.203	1.60173e+06
467.113	725.903	1.72044e+06
467.537	726.617	1.6667e+06
467.963	727.33	1.69093e+06
468.383	728.02	1.79896e+06
468.81	728.707	1.74505e+06
469.233	729.417	1.97787e+06
469.66	730.12	1.77232e+06
470.08	730.837	1.63367e+06
470.51	731.523	1.60937e+06
470.93	732.233	1.92174e+06
471.357	732.953	1.60139e+06
471.78	733.68	1.69879e+06
472.203	734.383	1.53371e+06
472.63	735.08	1.78049e+06
473.053	735.8	2007188
473.477	736.52	1.64268e+06
473.897	737.253	1.68409e+06
474.313	737.947	1.75644e+06
474.733	738.637	1.79423e+06
475.15	739.36	1775007
475.57	740.087	1.87425e+06
475.993	740.78	1.83957e+06
476.413	741.497	2.01293e+06
476.827	742.22	1609576
477.247	742.93	1.69365e+06
477.667	743.6	1.85541e+06
478.08	744.273	1.81798e+06
478.507	744.97	1.79704e+06
478.933	745.68	1.76075e+06
479.353	746.367	1.74366e+06
479.777	747.043	1.63033e+06
480.2	747.75	2.16291e+06
480.627	748.467	1.86713e+06
481.047	749.17	1.63819e+06
481.467	749.847	1.74227e+06
481.883	750.543	2.2315e+06
482.303	751.257	2.00127e+06
482.72	751.963	1.71791e+06
483.14	752.64	1.73737e+06
483.557	753.32	1.98624e+06
483.973	754.02	1.87242e+06
484.393	754.713	1927042
484.813	755.403	1.74806e+06
485.237	756.063	1.90936e+06
485.66	756.763	1.95133e+06
486.083	757.47	1.7932e+06
486.503	758.177	1.94159e+06
486.927	758.863	1.86223e+06
487.35	759.54	1.99271e+06
487.773	760.243	2.00576e+06
488.193	760.957	2.04337e+06
488.613	761.68	1.76211e+06
489.03	762.37	1.73053e+06
489.453	763.063	1.99576e+06
489.867	763.8	2.27354e+06
490.287	764.557	1851676
490.703	765.3	1.76727e+06
491.117	765.997	2.0256e+06
491.537	766.67	2.19394e+06
491.953	767.34	2.00535e+06
492.37	768.017	2041660
492.79	768.703	1.87386e+06
493.203	769.377	2.01541e+06
493.617	770.043	2.01694e+06
494.033	770.743	2.03629e+06
494.447	771.463	1.85215e+06
494.853	772.18	2.06689e+06
495.267	772.87	2.27629e+06
495.677	773.55	2.13188e+06
496.09	774.263	1761404
496.503	774.98	2.16984e+06
496.913	775.71	1.92939e+06
497.33	776.403	2007446
497.743	777.09	2247213
498.16	777.8	2013131
498.573	778.51	1.93492e+06
498.993	779.203	1.8966e+06
499.407	779.88	1993343
499.823	780.56	1.89548e+06
500.24	781.253	2.13453e+06
500.657	781.957	1.72022e+06
501.073	782.637	2.01909e+06
501.487	783.33	1.88002e+06
501.9	784.043	2.07581e+06
502.313	784.75	1.79106e+06
502.727	785.44	1.91916e+06
503.143	786.123	1.71434e+06
503.567	786.823	2075881
503.98	787.513	1.87755e+06
504.397	788.18	1.71836e+06
504.813	788.83	2.11611e+06
505.233	789.5	2.37321e+06
505.653	790.183	1.97138e+06
506.07	790.89	1.90512e+06
506.487	791.58	2.0982e+06
506.9	792.263	2.01026e+06
507.31	792.967	2.07268e+06
507.727	793.68	2.05698e+06
508.137	794.383	1.92442e+06
508.55	795.06	2.09626e+06
508.967	795.74	1.99782e+06
509.387	796.44	2.07734e+06
509.807	797.157	1.61451e+06
510.223	797.867	1.74951e+06
510.643	798.547	1781533
511.06	799.243	1.93338e+06
511.473	799.97	1.84166e+06
511.887	800.707	1.85082e+06
512.303	801.427	1684479
512.72	802.12	1.70857e+06
513.133	802.84	1.693e+06
513.55	803.58	1.8383e+06
513.96	804.353	1715972
514.373	805.123	1.58266e+06
514.787	805.833	1480472
515.2	806.523	1.91601e+06
515.61	807.203	1.85151e+06
516.02	807.89	1.87106e+06
516.43	808.567	1.81117e+06
516.84	809.21	1.94599e+06
517.247	809.847	1.80971e+06
517.657	810.483	2256969
518.06	811.227	2.3801e+06
518.47	811.97	1.86835e+06
518.883	812.68	1.78478e+06
519.293	813.393	2.06278e+06
519.703	814.157	2.14214e+06
520.113	814.92	1.97187e+06
520.527	815.65	2.15553e+06
520.937	816.373	1.8237e+06
521.35	817.123	1.95932e+06
521.76	817.88	1.84706e+06
522.17	818.603	1.94438e+06
522.583	819.317	1.54641e+06
522.99	820.05	1.73876e+06
523.407	820.79	1.88371e+06
523.817	821.533	1.56051e+06
524.223	822.243	1.83517e+06
524.633	822.94	1.67337e+06
525.043	823.643	1.43193e+06
525.453	824.347	1.5719e+06
525.863	825.05	2222018
526.28	825.72	2.44481e+06
526.693	826.37	1.67318e+06
527.11	827.03	2.47345e+06
527.523	827.697	1.98689e+06
527.94	828.363	1.46466e+06
528.353	829.02	1.87365e+06
528.767	829.663	1.69065e+06
529.18	830.303	1.67747e+06
529.593	830.93	1.96864e+06
530.003	831.55	1.77264e+06
530.417	832.177	1.85194e+06
530.827	832.817	1.79092e+06
531.237	833.473	1443792
531.647	834.117	1.8612e+06
532.053	834.737	1.60575e+06
532.463	835.347	1.19993e+06
532.873	835.987	2.14187e+06
533.28	836.667	1.75062e+06
533.687	837.38	1.52006e+06
534.093	838.073	1.86398e+06
534.507	838.817	1.85097e+06
534.917	839.537	1981745
535.33	840.247	1.71095e+06
535.74	840.99	1.62645e+06
536.147	841.713	1.8447e+06
536.557	842.467	1572531
536.977	843.257	1.34717e+06
537.39	844.003	1.92179e+06
537.81	844.79	1.77189e+06
538.23	845.553	1.5901e+06
538.647	846.313	1.61851e+06
539.07	847.08	1.60459e+06
539.497	847.837	1.54672e+06
539.92	848.593	1.60405e+06
540.343	849.323	1.41526e+06
540.76	850.02	1.61393e+06
541.183	850.677	1.69572e+06
541.6	851.31	2.00952e+06
542.013	851.947	1.66757e+06
542.43	852.583	1.7591e+06
542.84	853.223	1668143
543.253	853.873	1.62626e+06
543.667	854.537	1.196e+06
544.08	855.183	1.62882e+06
544.493	855.823	1.93074e+06
544.903	856.457	2.27537e+06
545.32	857.12	1.85174e+06
545.737	857.78	1.88079e+06
546.157	858.453	1.7105e+06
546.573	859.117	1.63755e+06
546.993	859.763	1.71525e+06
547.403	860.417	1.62656e+06
547.823	861.083	1.62034e+06
548.24	861.757	1.42816e+06
548.653	862.43	1.53806e+06
549.073	863.11	1.51871e+06
549.497	863.787	1.75871e+06
549.913	864.447	2029979
550.337	865.093	2.19344e+06
550.757	865.74	2546746
551.18	866.447	1.7914e+06
551.6	867.197	1724841
552.02	867.947	1.90225e+06
552.443	868.653	2.11778e+06
552.863	869.34	2105145
553.283	870.07	1.91843e+06
553.703	870.793	1.85055e+06
554.12	871.5	1.87591e+06
554.547	872.2	2.05405e+06
554.967	872.93	1.81444e+06
555.39	873.647	2.28516e+06
555.807	874.317	1.91127e+06
556.22	874.97	2.1207e+06
556.643	875.663	2.52006e+06
557.063	876.363	2.49536e+06
557.483	877.06	2.50934e+06
557.9	877.71	2.62179e+06
558.32	878.437	1.94956e+06
558.74	879.163	1.88976e+06
559.157	879.873	1.99013e+06
559.58	880.54	2.29238e+06
559.997	881.177	2200261
560.417	881.85	1.9189e+06
560.837	882.53	2230226
561.257	883.19	2.34517e+06
561.68	883.82	2.45268e+06
562.097	884.44	1.82368e+06
562.517	885.103	2.66026e+06
562.937	885.817	2.01216e+06
563.357	886.553	1.6672e+06
563.777	887.273	1.90448e+06
564.187	887.933	2.07189e+06
564.603	888.61	2.01886e+06
565.02	889.27	1.65784e+06
565.433	889.923	1.91205e+06
565.847	890.557	1.50835e+06
566.26	891.193	1.72568e+06
566.683	891.813	2.05291e+06
567.103	892.423	1.97532e+06
567.53	893.06	1615708
567.957	893.7	1.58781e+06
568.377	894.367	1.91833e+06
568.8	895.027	2.55691e+06
569.223	895.647	1.40796e+06
569.647	896.29	2542495
570.073	896.993	2.28215e+06
570.487	897.703	1.69824e+06
570.907	898.413	1.7856e+06
571.327	899.093	2.03448e+06
571.743	899.773	1.40417e+06
572.153	900.497	1.70859e+06
572.57	901.24	1540381
572.987	901.983	2.05377e+06
573.41	902.673	2.04178e+06
573.827	903.34	2.05202e+06
574.243	904.057	1.81881e+06
574.667	904.78	2.10435e+06
575.09	905.51	2.44524e+06
575.51	906.233	2.40869e+06
575.93	907.017	1.79959e+06
576.353	907.8	1.68788e+06
576.773	908.547	2060417
577.19	909.257	1.93115e+06
577.607	909.93	1.9027e+06
578.023	910.593	2.01866e+06
578.437	911.277	1.79215e+06
578.85	911.973	2.05353e+06
579.263	912.67	1.81139e+06
579.68	913.373	1743324
580.1	914.053	1.5889e+06
580.52	914.703	1.48233e+06
580.937	915.34	1.66061e+06
581.353	915.98	1.86972e+06
581.767	916.6	2225267
582.18	917.213	1.48753e+06
582.593	917.877	2277576
583.003	918.567	2032477
583.417	919.293	1.86136e+06
583.83	920.023	1.67771e+06
584.243	920.77	1.75565e+06
584.66	921.493	1.81464e+06
585.077	922.203	1.86163e+06
585.497	922.887	1.80882e+06
585.917	923.557	1.80718e+06
586.34	924.21	1.82849e+06
586.763	924.84	1.69355e+06
587.187	925.463	1.79388e+06
587.613	926.097	2.2276e+06
588.037	926.74	2.23755e+06
588.467	927.4	2.45339e+06
588.9	928.087	2.56467e+06
589.327	928.807	2.13603e+06
589.747	929.583	2.39363e+06
590.17	930.44	2584209
590.59	931.287	1.97225e+06
591.017	932.127	2205086
591.437	932.897	2.32631e+06
591.857	933.637	2.53557e+06
592.277	934.373	2.16811e+06
592.703	935.09	2.70632e+06
593.13	935.773	3.02439e+06
593.557	936.45	3.06243e+06
593.977	937.13	1.49798e+06
594.4	937.803	1.4052e+06
594.823	938.473	2.31405e+06
595.25	939.12	1.46427e+06
595.673	939.75	1.98448e+06
596.093	940.36	1.82034e+06
596.52	940.957	2.42827e+06
596.943	941.537	2.79722e+06
597.367	942.107	2169894
597.797	942.717	2.70784e+06
598.223	943.327	2002146
598.647	943.983	1839300
599.077	944.653	1.84393e+06
599.503	945.313	1.83154e+06
599.927	945.983	2.12808e+06
600.35	946.657	2.00487e+06
600.767	947.337	1.99317e+06
601.19	948.023	1.88444e+06
601.61	948.707	2.27978e+06
602.03	949.36	2294478
602.453	949.993	1.93073e+06
602.873
603.3
603.723
604.153
604.58
605.007
605.433
605.853
606.28
606.707
607.127
607.55
607.977
608.4
608.82
609.237
609.657
610.08
610.503
610.927
611.343
611.767
612.18
612.59
613
613.407
613.81
614.21
614.61
615.01
615.407
615.813
616.223
616.63
617.033
617.437
617.843
618.25
618.663
619.077
619.493
619.913
620.33
620.747
621.163
621.58
622.003
622.42
622.843
623.267
623.687
624.107
624.53
624.957
625.383
625.807
626.23
626.65
627.077
627.497
627.92
628.353
628.78
629.203
629.637
630.063
630.483
630.91
631.333
631.757
632.183
632.603
633.03
633.45
633.87
634.293
634.717
635.137
635.56
635.983
636.403
636.823
637.247
637.667
638.087
638.507
638.927
639.353
639.773
640.197
640.623
641.05
641.477
641.907
642.337
642.763
643.193
643.62
644.047
644.473
644.9
645.327
645.753
646.18
646.607
647.037
647.467
647.897
648.323
648.753
649.18
649.603
650.033
650.46
650.89
651.32
651.747
652.183
652.613
653.05
653.493
653.927
654.36
654.793
655.227
655.66
656.087
656.517
656.947
657.373
657.807
658.233
658.66
659.09
659.517
659.943
660.367
660.79
661.213
661.633
662.057
662.48
662.903
663.327
663.75
664.17
664.59
665.013
665.433
665.85
666.273
666.693
667.117
667.543
667.967
668.4
668.827
669.253
669.677
670.103
670.533
670.96
671.387
671.813
672.237
672.66
673.083
673.51
673.937
674.36
674.787
675.21
675.633
676.057
676.473
676.89
677.307
677.72
678.13
678.54
678.95
679.36
679.77
680.18
680.59
681.003
681.42
681.837
682.25
682.667
683.08
683.493
683.907
684.323
684.737
685.153
685.573
685.993
686.417
686.843
687.27
687.7
688.13
688.56
688.99
689.42
689.85
690.273
690.697
691.117
691.54
691.963
692.393
692.82
693.243
693.673
694.107
694.537
694.963
695.393
695.82
696.243
696.667
697.09
697.513
697.937
698.357
698.78
699.203
699.627
700.053
700.477
700.907
701.337
701.76
702.183
702.607
703.03
703.453
703.873
704.297
704.717
705.137
705.56
705.98
706.403
706.83
707.25
707.677
708.1
708.523
708.953
709.377
709.803
710.23
710.66
711.093
711.523
711.95
712.38
712.81
713.24
713.667
714.093
714.52
714.947
715.373
715.8
716.23
716.657
717.09
717.52
717.953
718.393
718.83
719.267
719.707
720.14
720.573
721.007
721.437
721.86
722.29
722.723
723.15
723.577
724.007
724.433
724.86
725.287
725.71
726.133
726.553
726.98
727.413
727.843
728.277
728.707
729.137
729.567
729.993
730.423
730.847
731.27
731.693
732.117
732.533
732.957
733.377
733.797
734.223
734.653
735.08
735.51
735.943
736.373
736.817
737.257
737.697
738.137
738.573
739.01
739.443
739.877
740.31
740.747
741.183
741.62
742.057
742.497
742.933
743.37
743.8
744.237
744.67
745.1
745.537
745.977
746.407
746.84
747.26
747.69
748.123
748.557
748.987
749.413
749.84
750.267
750.69
751.113
751.533
751.953
752.373
752.793
753.21
753.633
754.06
754.493
754.927
755.36
755.803
756.24
756.68
757.113
757.55
757.987
758.42
758.863
759.297
759.727
760.16
760.59
761.02
761.453
761.883
762.313
762.743
763.167
763.59
764.01
764.43
764.85
765.27
765.7
766.133
766.56
766.993
767.437
767.877
768.333
768.79
769.273
769.737
770.207
770.68
771.143
771.607
772.057
772.507
772.95
773.397
773.843
774.277
774.72
775.15
775.59
776.023
776.45
776.887
777.32
777.743
778.183
778.62
779.05
779.493
779.937
780.38
780.817
781.26
781.697
782.133
782.563
782.997
783.423
783.85
784.273
784.7
785.14
785.58
786.02
786.46
786.893
787.333
787.763
788.193
788.637
789.083
789.523
789.967
790.397
790.837
791.267
791.697
792.13
792.557
792.99
793.42
793.847
794.27
794.69
795.113
795.537
795.957
796.377
796.797
797.21
797.623
798.03
798.44
798.843
799.247
799.65
800.05
800.45
800.85
801.247
801.643
802.04
802.437
802.83
803.223
803.617
804.007
804.4
804.797
805.207
805.62
806.033
806.44
806.847
807.257
807.667
808.083
808.503
808.933
809.36
809.787
810.203
810.623
811.04
811.463
811.893
812.317
812.74
813.163
813.587
814.013
814.44
814.87
815.303
815.74
816.183
816.63
817.077
817.523
817.96
818.403
818.85
819.297
819.74
820.183
820.623
821.067
821.507
821.95
822.383
822.817
823.25
823.68
824.11
824.537
824.967
825.393
825.82
826.247
826.677
827.103
827.533
827.97
828.397
828.833
829.267
829.697
830.133
830.57
831.01
831.443
831.877
832.307
832.737
833.163
833.593
834.02
834.45
834.877
835.31
835.747
836.193
836.633
837.073
837.513
837.953
838.393
838.837
839.28
839.72
840.167
840.607
841.053
841.493
841.933
842.373
842.823
843.253
843.69
844.143
844.587
845.03
845.473
845.91
846.347
846.783
847.223
847.66
848.093
848.527
848.96
849.39
849.823
850.257
850.687
851.117
851.55
851.99
852.43
852.87
853.317
853.76
854.207
854.65
855.09
855.53
855.977
856.42
856.86
857.3
857.743
858.18
858.61
859.05
859.503
859.943
860.387
860.83
861.267
861.7
862.137
862.577
863.017
863.46
863.903
864.34
864.783
865.223
865.663
866.1
866.537
866.973
867.407
867.84
868.273
868.703
869.137
869.57
870
870.433
870.86
871.29
871.707
872.137
872.573
873
873.447
873.89
874.337
874.783
875.23
875.677
876.117
876.553
876.99
877.427
877.863
878.303
878.74
879.18
879.62
880.063
880.503
880.943
881.383
881.82
882.257
882.69
883.117
883.543
883.97
884.393
884.82
885.253
885.687
886.123
886.563
887
[truncated: 145 more rows]

## Sheet: 210
fR	mR	mRMS
0.167	0.28	2224442
0.567	0.867	2648540
0.967	1.46	2.13394e+06
1.37	2.053	2.17753e+06
1.77	2.647	2.01649e+06
2.17	3.243	2399951
2.57	3.843	2.59809e+06
2.967	4.45	2.30591e+06
3.363	5.063	2042359
3.757	5.68	1.83221e+06
4.147	6.293	1.79441e+06
4.54	6.907	2.2418e+06
4.927	7.52	1.99746e+06
5.317	8.133	2.08555e+06
5.703	8.75	2.47234e+06
6.09	9.37	2.43846e+06
6.48	9.987	2.01019e+06
6.867	10.6	2009258
7.253	11.217	2.16358e+06
7.637	11.827	2.24536e+06
8.023	12.437	2171668
8.41	13.037	1.74527e+06
8.797	13.637	1.73969e+06
9.18	14.237	1.78941e+06
9.567	14.83	2.27286e+06
9.95	15.423	1.80048e+06
10.337	16.017	1.5181e+06
10.72	16.62	1.64985e+06
11.1	17.223	1.67934e+06
11.48	17.823	1.87921e+06
11.86	18.433	1.6747e+06
12.24	19.05	1.72958e+06
12.62	19.67	1983745
13.003	20.297	2180851
13.39	20.92	2.05526e+06
13.78	21.537	2130775
14.163	22.143	2100948
14.55	22.747	2.19418e+06
14.937	23.333	2556158
15.33	23.923	1.97671e+06
15.733	24.513	2.22374e+06
16.147	25.1	2.02145e+06
16.563	25.69	2.2658e+06
16.987	26.287	2.24677e+06
17.42	26.893	2.08176e+06
17.853	27.5	1.97455e+06
18.283	28.103	2.20947e+06
18.713	28.713	2328216
19.137	29.323	2.20177e+06
19.557	29.927	1.90493e+06
19.97	30.517	2.23779e+06
20.383	31.11	2.29282e+06
20.79	31.707	2.26427e+06
21.197	32.303	2.16763e+06
21.6	32.9	2.01779e+06
22	33.487	2.17545e+06
22.403	34.07	2.28653e+06
22.807	34.663	2.48016e+06
23.213	35.257	2.33311e+06
23.623	35.863	2.23767e+06
24.027	36.46	2384251
24.44	37.053	2.52681e+06
24.847	37.643	1.915e+06
25.257	38.23	2.12385e+06
25.66	38.81	1.96963e+06
26.063	39.39	2.28659e+06
26.47	39.97	2.1866e+06
26.873	40.557	2.08395e+06
27.277	41.143	2.01495e+06
27.68	41.73	2.21302e+06
28.083	42.32	1.69608e+06
28.487	42.913	2161583
28.89	43.503	2.29095e+06
29.29	44.093	2.10993e+06
29.693	44.68	2186925
30.093	45.263	2592006
30.493	45.843	2.36484e+06
30.893	46.423	2.298e+06
31.293	47.003	2.34724e+06
31.697	47.58	1.97671e+06
32.1	48.15	2.34599e+06
32.507	48.723	2.82101e+06
32.92	49.293	2435602
33.343	49.863	2.22434e+06
33.763	50.427	2.03007e+06
34.193	50.993	2.46859e+06
34.633	51.56	2.69543e+06
35.087	52.127	2.70943e+06
35.54	52.7	2.10782e+06
36.003	53.273	2.09713e+06
36.477	53.84	2.50855e+06
36.953	54.41	2.29921e+06
37.41	54.987	2.25909e+06
37.85	55.56	2.28397e+06
38.287	56.137	2.21803e+06
38.717	56.71	2.52578e+06
39.153	57.293	2328207
39.58	57.877	2.42138e+06
40	58.46	1.99289e+06
40.42	59.047	2.22406e+06
40.843	59.633	2.29456e+06
41.27	60.22	2.4636e+06
41.693	60.803	2.49274e+06
42.133	61.387	2221867
42.57	61.977	2.46164e+06
43.007	62.563	2.41009e+06
43.45	63.15	2.44864e+06
43.89	63.743	2.23796e+06
44.327	64.337	2140881
44.767	64.93	2.37625e+06
45.2	65.517	2568634
45.63	66.107	2568734
46.057	66.69	2472853
46.49	67.273	2.31397e+06
46.927	67.857	2.64876e+06
47.377	68.43	2669170
47.83	69.003	2.08582e+06
48.283	69.58	1.64815e+06
48.75	70.16	1.72366e+06
49.213	70.73	2.07734e+06
49.677	71.307	2397808
50.137	71.88	2188797
50.597	72.46	1.93198e+06
51.067	73.043	1.84238e+06
51.53	73.62	2223836
51.997	74.203	2.41367e+06
52.467	74.787	2.28012e+06
52.933	75.373	2.25079e+06
53.41	75.957	2.26957e+06
53.88	76.537	2.62398e+06
54.337	77.12	2728292
54.813	77.697	2285197
55.28	78.28	2.25778e+06
55.747	78.867	2200751
56.22	79.45	2.14951e+06
56.677	80.033	2549770
57.143	80.633	2.48157e+06
57.607	81.233	2.27423e+06
58.063	81.843	2269361
58.53	82.45	2493201
58.993	83.06	2.37973e+06
59.467	83.667	2282384
59.93	84.267	2061842
60.403	84.873	2.14702e+06
60.9	85.473	2.25374e+06
61.38	86.073	2.67277e+06
61.873	86.663	2516112
62.367	87.263	2.48309e+06
62.853	87.863	2.00671e+06
63.327	88.45	2.33249e+06
63.8	89.03	2.28195e+06
64.273	89.617	2007822
64.737	90.19	1.98017e+06
65.207	90.767	2221060
65.67	91.34	2114422
66.137	91.907	2.28165e+06
66.617	92.477	2.484e+06
67.093	93.053	2515203
67.6	93.64	2.60366e+06
68.09	94.243	2.18253e+06
68.593	94.847	2.10722e+06
69.08	95.447	2209149
69.553	96.043	2.70313e+06
70.033	96.63	2.40381e+06
70.513	97.217	2.32739e+06
71	97.79	2.16277e+06
71.503	98.357	2.35315e+06
71.99	98.92	2476580
72.483	99.483	3068239
72.98	100.047	2691208
73.46	100.61	2.09709e+06
73.943	101.173	1.98321e+06
74.427	101.74	2110385
74.907	102.307	1.92162e+06
75.393	102.883	2.4179e+06
75.873	103.463	2239311
76.363	104.053	2.16174e+06
76.847	104.643	2.22315e+06
77.34	105.237	2.29718e+06
77.827	105.833	2596161
78.31	106.44	2.58519e+06
78.793	107.043	2.4155e+06
79.267	107.637	2874372
79.75	108.227	2.25855e+06
80.23	108.81	1.90207e+06
80.717	109.397	1.96321e+06
81.203	109.98	2339682
81.69	110.56	2.38303e+06
82.19	111.137	2.73914e+06
82.683	111.727	2.53478e+06
83.167	112.313	2.21685e+06
83.65	112.9	2.3489e+06
84.14	113.487	2.22244e+06
84.62	114.07	2257611
85.093	114.653	2581566
85.567	115.243	2647473
86.037	115.833	2.25438e+06
86.517	116.433	2.11628e+06
86.987	117.027	2321103
87.453	117.623	2651683
87.933	118.223	2.43281e+06
88.41	118.823	2.15896e+06
88.89	119.43	2.33387e+06
89.377	120.027	2.46412e+06
89.853	120.633	2.53894e+06
90.34	121.24	2.34627e+06
90.833	121.85	2219163
91.33	122.46	2.32828e+06
91.84	123.067	2.48367e+06
92.337	123.67	2.36948e+06
92.84	124.28	2.3813e+06
93.357	124.89	2.08196e+06
93.86	125.493	2.1573e+06
94.353	126.093	2.11775e+06
94.843	126.693	2.17407e+06
95.343	127.293	2.15791e+06
95.837	127.893	2.02204e+06
96.32	128.5	1.98896e+06
96.803	129.11	1.98313e+06
97.29	129.713	2.39277e+06
97.773	130.32	2.09447e+06
98.263	130.933	2.06471e+06
98.74	131.543	1.70648e+06
99.217	132.157	1.94538e+06
99.697	132.767	2.17158e+06
100.17	133.383	2.16631e+06
100.647	133.99	2.14563e+06
101.123	134.597	1.99334e+06
101.6	135.193	1.73311e+06
102.063	135.78	2.39213e+06
102.523	136.377	1.81776e+06
102.977	136.97	2.19025e+06
103.427	137.563	2.08921e+06
103.873	138.157	2.42498e+06
104.313	138.75	2.51515e+06
104.75	139.343	2.21848e+06
105.183	139.943	2.20272e+06
105.613	140.537	2.39573e+06
106.033	141.13	2.4602e+06
106.453	141.723	2.20989e+06
106.863	142.317	2.31529e+06
107.273	142.907	2.0678e+06
107.683	143.49	2.1085e+06
108.09	144.073	2222599
108.497	144.66	2.38313e+06
108.903	145.243	2.16268e+06
109.307	145.837	2.11278e+06
109.707	146.427	2031363
110.103	147.017	2052365
110.503	147.603	2.09151e+06
110.9	148.203	1.86014e+06
111.3	148.797	2030913
111.7	149.387	2.14836e+06
112.103	149.98	2.08441e+06
112.507	150.57	1.88429e+06
112.91	151.17	1.74147e+06
113.317	151.76	1.99243e+06
113.723	152.343	2000500
114.14	152.93	2.08985e+06
114.557	153.517	2157581
114.977	154.107	2.13187e+06
115.397	154.693	1.9594e+06
115.827	155.277	2.08446e+06
116.267	155.863	2.04652e+06
116.703	156.447	1.84803e+06
117.15	157.03	1934415
117.6	157.607	2.22945e+06
118.063	158.183	2.3304e+06
118.56	158.763	2.05782e+06
119.093	159.34	2042980
119.627	159.91	2121951
120.177	160.477	2.02374e+06
120.73	161.05	2.07156e+06
121.277	161.617	1.88164e+06
121.81	162.19	1761573
122.303	162.753	2.04134e+06
122.773	163.317	2.00367e+06
123.233	163.88	2.07335e+06
123.69	164.437	1.65645e+06
124.147	165	1.82095e+06
124.593	165.567	2.17881e+06
125.043	166.13	2259773
125.487	166.707	1.88853e+06
125.93	167.283	1.97121e+06
126.37	167.86	1.80665e+06
126.817	168.433	2.22372e+06
127.273	169.003	2.2192e+06
127.737	169.58	1.84071e+06
128.197	170.16	1.83665e+06
128.667	170.743	1.65468e+06
129.14	171.32	2212013
129.613	171.9	2191485
130.087	172.477	2.2859e+06
130.56	173.06	1.89027e+06
131.033	173.65	1.96536e+06
131.507	174.233	2.15984e+06
131.973	174.823	2.2026e+06
132.44	175.417	2277980
132.9	176.01	1.99084e+06
133.357	176.603	2.08895e+06
133.813	177.19	2.33311e+06
134.273	177.773	2.28286e+06
134.733	178.367	1.80875e+06
135.2	178.957	1.77436e+06
135.67	179.547	2.17751e+06
136.157	180.133	2.40333e+06
136.65	180.727	2.29995e+06
137.14	181.327	2.28213e+06
137.627	181.927	2.19553e+06
138.1	182.527	2.46312e+06
138.58	183.12	2.42402e+06
139.047	183.713	2.30726e+06
139.51	184.307	1961920
139.977	184.893	2.08323e+06
140.443	185.473	2.10254e+06
140.927	186.053	2.18026e+06
141.413	186.64	2.01166e+06
141.913	187.22	2.05627e+06
142.42	187.81	2.20799e+06
142.933	188.393	2.1362e+06
143.45	188.98	2490747
143.953	189.57	2.06149e+06
144.457	190.16	2.05923e+06
144.953	190.753	2.10501e+06
145.437	191.34	2.15823e+06
145.92	191.927	1.966e+06
146.387	192.51	2.0744e+06
146.85	193.09	2.1565e+06
147.31	193.667	2.15035e+06
147.77	194.24	2076720
148.223	194.82	1940373
148.677	195.397	1.94383e+06
149.127	195.97	2.16564e+06
149.583	196.547	2.33071e+06
150.047	197.127	2086591
150.517	197.71	2.14167e+06
150.987	198.29	1.99234e+06
151.457	198.873	1.8183e+06
151.933	199.453	2030507
152.397	200.037	2389651
152.857	200.623	2.20842e+06
153.317	201.213	2.02075e+06
153.77	201.807	1898915
154.23	202.397	2.16038e+06
154.68	202.983	2.35117e+06
155.13	203.573	2.23206e+06
155.583	204.167	1.8519e+06
156.027	204.763	1.89224e+06
156.473	205.353	2.36613e+06
156.917	205.957	2.37011e+06
157.36	206.557	2.25867e+06
157.803	207.157	1.94683e+06
158.243	207.76	1.61947e+06
158.683	208.353	2.04847e+06
159.12	208.94	2.4727e+06
159.56	209.53	1.92294e+06
160.003	210.117	1.88725e+06
160.447	210.703	1.96079e+06
160.89	211.287	2.23317e+06
161.333	211.873	2.00329e+06
161.793	212.46	2.03991e+06
162.253	213.057	2.18885e+06
162.707	213.653	2.02872e+06
163.17	214.257	2431601
163.627	214.863	2.04548e+06
164.1	215.48	2.21205e+06
164.573	216.107	2.15444e+06
165.037	216.723	2166126
165.503	217.337	2.19281e+06
165.96	217.943	2294580
166.42	218.54	2.3646e+06
166.877	219.13	2.15132e+06
167.33	219.713	2.16672e+06
167.777	220.29	2.40578e+06
168.223	220.863	2.42479e+06
168.673	221.433	2.48383e+06
169.13	222	2.46948e+06
169.587	222.57	2.88468e+06
170.06	223.14	1.6753e+06
170.533	223.723	1.85565e+06
171	224.327	1.99707e+06
171.473	224.947	2.15804e+06
171.953	225.563	2169765
172.443	226.177	1.96141e+06
172.927	226.797	2056537
173.407	227.423	2426433
173.887	228.05	2.33764e+06
174.36	228.667	2779465
174.827	229.267	2.60543e+06
175.297	229.867	2.02431e+06
175.763	230.457	2126052
176.223	231.04	2.12435e+06
176.687	231.62	2.34267e+06
177.15	232.19	2.65498e+06
177.607	232.76	2.39761e+06
178.063	233.33	2.45086e+06
178.513	233.897	2.60196e+06
178.963	234.47	2.71693e+06
179.413	235.047	2.44063e+06
179.863	235.623	2.3668e+06
180.307	236.207	2.07583e+06
180.76	236.793	2.75525e+06
181.217	237.39	2374017
181.67	237.98	2.52764e+06
182.12	238.573	2168022
182.57	239.16	1.93802e+06
183.02	239.743	2.3719e+06
183.467	240.33	2479586
183.917	240.917	2.56641e+06
184.367	241.507	2.14503e+06
184.82	242.103	2.49559e+06
185.273	242.703	2617695
185.73	243.31	2.56812e+06
186.183	243.923	2205425
186.64	244.547	2006180
187.093	245.173	2.17237e+06
187.543	245.783	2.65916e+06
187.99	246.403	2.36467e+06
188.433	247.023	2.47608e+06
188.873	247.64	1.8073e+06
189.313	248.257	2.18873e+06
189.76	248.863	2.54579e+06
190.207	249.463	2.20965e+06
190.66	250.057	2.04365e+06
191.117	250.65	1.75312e+06
191.573	251.247	2.00054e+06
192.033	251.843	2.62782e+06
192.49	252.447	2.30743e+06
192.95	253.057	2.1276e+06
193.413	253.67	2.13268e+06
193.877	254.293	1.99546e+06
194.343	254.913	2.49291e+06
194.803	255.527	2.29781e+06
195.28	256.143	2.28825e+06
195.747	256.763	2004258
196.22	257.383	1.80365e+06
196.69	258.007	2.20298e+06
197.163	258.627	2.42977e+06
197.633	259.243	1.82698e+06
198.093	259.877	2.35861e+06
198.557	260.507	2175192
199.01	261.137	2.24031e+06
199.467	261.75	2.36251e+06
199.923	262.363	1.93659e+06
200.373	262.983	2.0319e+06
200.827	263.6	1.9539e+06
201.273	264.22	2325899
201.72	264.84	2.45882e+06
202.163	265.46	2.28785e+06
202.603	266.09	2.04373e+06
203.043	266.723	2274389
203.48	267.343	2.44981e+06
203.917	267.957	2281168
204.353	268.58	2.41296e+06
204.787	269.203	2.21608e+06
205.22	269.81	2201843
205.663	270.413	2.31644e+06
206.103	271.027	2.02439e+06
206.543	271.64	1.99698e+06
206.987	272.253	2.17157e+06
207.43	272.867	2182861
207.873	273.477	2.49697e+06
208.317	274.09	2.25874e+06
208.76	274.707	2.12669e+06
209.203	275.323	2.27863e+06
209.647	275.927	2.79335e+06
210.087	276.523	2.82032e+06
210.527	277.113	2.46102e+06
210.967	277.707	2.35742e+06
211.407	278.303	2.42014e+06
211.85	278.89	2.58697e+06
212.29	279.477	2.53848e+06
212.727	280.063	2916489
213.163	280.653	2.75694e+06
213.607	281.29	2590849
214.043	281.93	2.28757e+06
214.48	282.543	1.90322e+06
214.917	283.15	1.99686e+06
215.35	283.743	2.09594e+06
215.783	284.323	1.57452e+06
216.217	284.903	1.81794e+06
216.653	285.483	2.43337e+06
217.083	286.067	2.10417e+06
217.517	286.657	1.94386e+06
217.947	287.263	1.86674e+06
218.373	287.887	1.89014e+06
218.8	288.52	1.92015e+06
219.227	289.167	1.9834e+06
219.65	289.827	2.28861e+06
220.067	290.487	1.95723e+06
220.48	291.143	1.85818e+06
220.89	291.807	2.13386e+06
221.3	292.463	2.18982e+06
221.707	293.11	1.89854e+06
222.107	293.737	2.27919e+06
222.5	294.353	2.14167e+06
222.893	294.97	1.88356e+06
223.29	295.58	1.84782e+06
223.69	296.19	1.93117e+06
224.09	296.787	2.2435e+06
224.49	297.393	2300929
224.89	298	2.05189e+06
225.29	298.607	2.02998e+06
225.687	299.217	2329743
226.087	299.823	2.25682e+06
226.483	300.427	2.16521e+06
226.88	301.033	1948887
227.283	301.643	1.95626e+06
227.687	302.25	2.06515e+06
228.083	302.85	2.27807e+06
228.49	303.447	2.08365e+06
228.907	304.037	2.10608e+06
229.323	304.62	1.98343e+06
229.747	305.2	2.05883e+06
230.177	305.777	2.26893e+06
230.613	306.353	2127792
231.05	306.933	2.20323e+06
231.493	307.51	2.13895e+06
231.937	308.09	2.29575e+06
232.38	308.667	2.37932e+06
232.827	309.25	2315729
233.28	309.833	1.79856e+06
233.737	310.42	1.8674e+06
234.197	310.997	2021432
234.66	311.577	2.58018e+06
235.127	312.15	2.17347e+06
235.593	312.72	2243254
236.057	313.283	2.05841e+06
236.507	313.847	2.43082e+06
236.947	314.407	2.04416e+06
237.383	314.97	2.38501e+06
237.82	315.54	2.32204e+06
238.277	316.113	2.13265e+06
238.747	316.7	2.34617e+06
239.217	317.28	2.75801e+06
239.687	317.867	2883203
240.14	318.457	2.3124e+06
240.593	319.05	2.09366e+06
241.047	319.637	2287334
241.51	320.22	2283166
241.97	320.797	2162678
242.417	321.373	2.17454e+06
242.867	321.947	2.01833e+06
243.317	322.513	2.09653e+06
243.757	323.077	2658036
244.197	323.647	2.70143e+06
244.63	324.217	1.96783e+06
245.057	324.787	1.92842e+06
245.483	325.377	1882118
245.903	325.97	2180208
246.317	326.56	2.14616e+06
246.73	327.147	2.07728e+06
247.14	327.73	1.83152e+06
247.547	328.31	2.04145e+06
247.95	328.89	1.99582e+06
248.353	329.477	1.85331e+06
248.753	330.067	2153103
249.15	330.653	1896149
249.547	331.243	2.34729e+06
249.943	331.833	2.50762e+06
250.34	332.427	2357728
250.733	333.03	2.01857e+06
251.127	333.633	1.98368e+06
251.52	334.23	1.96089e+06
251.92	334.827	2.42963e+06
252.343	335.413	2.47629e+06
252.763	336.003	2.12786e+06
253.187	336.593	2.10644e+06
253.613	337.18	2.23696e+06
254.06	337.77	2.47622e+06
254.517	338.363	2.17845e+06
254.983	338.96	1.76355e+06
255.487	339.563	1.78335e+06
255.99	340.163	2.60324e+06
256.523	340.77	2165504
257.063	341.373	2187552
257.607	341.983	2346384
258.133	342.583	2.06006e+06
258.647	343.173	2.18749e+06
259.163	343.757	2.49162e+06
259.673	344.35	2.24321e+06
260.163	344.943	2.1597e+06
260.663	345.54	2.15316e+06
261.143	346.143	2.62374e+06
261.617	346.747	2.12459e+06
262.08	347.357	2.55675e+06
262.537	347.97	2.10413e+06
262.997	348.59	2.22794e+06
263.453	349.193	2.39125e+06
263.903	349.797	2386155
264.357	350.39	2.43735e+06
264.81	350.977	2.01457e+06
265.263	351.567	2469062
265.717	352.153	2.5242e+06
266.17	352.74	2.39413e+06
266.647	353.33	2.75024e+06
267.117	353.933	2421593
267.577	354.547	2.47524e+06
268.077	355.17	2.07951e+06
268.557	355.797	2.07347e+06
269.05	356.427	2.2243e+06
269.563	357.073	1.96172e+06
270.047	357.74	2.10973e+06
270.53	358.387	2.20781e+06
271.013	359.03	2754317
271.507	359.667	1.89197e+06
271.98	360.3	2.24147e+06
272.443	360.927	3.13819e+06
272.903	361.533	2.95859e+06
273.367	362.143	3.06451e+06
273.82	362.757	2.63106e+06
274.28	363.373	2.82718e+06
274.737	364.003	3.05183e+06
275.19	364.63	3236590
275.65	365.267	2.82668e+06
276.117	365.91	2.52651e+06
276.587	366.56	2.95174e+06
277.07	367.197	3175814
277.55	367.833	3.22737e+06
278.023	368.463	2577127
278.52	369.087	2.83818e+06
278.99	369.71	2.922e+06
279.473	370.313	3.36172e+06
279.967	370.913	2.957e+06
280.457	371.52	2.94099e+06
280.95	372.117	2.64344e+06
281.45	372.713	3.31369e+06
281.947	373.307	2.80458e+06
282.457	373.897	3.04567e+06
282.96	374.493	2.72757e+06
283.457	375.093	3.09734e+06
283.97	375.707	2.82351e+06
284.467	376.323	2423607
284.973	376.95	2791703
285.47	377.57	2.90143e+06
285.97	378.2	2.70089e+06
286.467	378.823	2.35507e+06
286.963	379.44	2.25666e+06
287.48	380.063	2.64917e+06
287.993	380.68	2557319
288.483	381.29	2.5098e+06
288.957	381.897	2709921
289.42	382.497	2.74199e+06
289.877	383.097	2.52063e+06
290.327	383.703	2.36653e+06
290.773	384.317	2218319
291.217	384.93	2.27773e+06
291.67	385.543	2.38346e+06
292.117	386.16	2436975
292.563	386.77	2.31943e+06
293.003	387.373	2.56492e+06
293.443	387.97	2516493
293.883	388.57	2.60429e+06
294.317	389.167	2.43245e+06
294.75	389.763	2.4222e+06
295.18	390.363	2632244
295.61	390.967	2.60192e+06
296.04	391.577	2.62229e+06
296.477	392.193	2.5266e+06
296.92	392.81	2.64287e+06
297.37	393.433	2.83421e+06
297.82	394.053	2.77814e+06
298.263	394.68	2.33828e+06
298.713	395.3	2.39326e+06
299.177	395.91	2.48526e+06
299.633	396.503	2.8279e+06
300.097	397.093	2.71128e+06
300.57	397.683	2234802
301.043	398.273	2543494
301.52	398.87	2.62882e+06
302.02	399.467	2.39701e+06
302.517	400.077	2.3008e+06
303.003	400.687	2.41069e+06
303.49	401.317	2.51458e+06
303.97	401.95	2.48823e+06
304.457	402.59	2272138
304.937	403.223	2247433
305.417	403.863	2569431
305.893	404.5	2.34041e+06
306.367	405.14	2171025
306.85	405.78	2.35409e+06
307.327	406.423	2448967
307.803	407.057	2.61692e+06
308.28	407.693	2.48789e+06
308.753	408.33	2.35593e+06
309.237	408.96	2.45516e+06
309.71	409.6	2393357
310.183	410.23	2.72267e+06
310.663	410.847	2.65023e+06
311.133	411.447	2.49446e+06
311.607	412.047	2.35768e+06
312.083	412.637	2.65569e+06
312.557	413.23	2.83679e+06
313.027	413.827	2537650
313.493	414.43	2.66415e+06
313.963	415.043	2563985
314.437	415.653	2.85403e+06
314.893	416.283	2447360
315.353	416.917	2.31637e+06
315.81	417.557	2.13879e+06
316.267	418.187	2.46672e+06
316.717	418.817	2449480
317.17	419.453	2230435
317.623	420.083	2.17892e+06
318.073	420.707	2.45529e+06
318.52	421.317	2.2003e+06
318.97	421.927	2.48123e+06
319.423	422.523	2.12112e+06
319.88	423.113	2.35793e+06
320.34	423.697	2523070
320.8	424.293	2.30958e+06
321.283	424.897	2.20793e+06
321.777	425.513	2523199
322.297	426.137	2.37922e+06
322.807	426.753	2.51932e+06
323.293	427.37	2.58105e+06
323.777	427.99	2.18795e+06
324.253	428.607	2.23422e+06
324.72	429.227	2.34068e+06
325.183	429.837	2.55039e+06
325.64	430.44	2397528
326.093	431.033	2343671
326.547	431.627	2.27804e+06
326.993	432.21	2.5222e+06
327.473	432.8	2.50177e+06
327.97	433.393	2.1456e+06
328.457	433.98	1.92319e+06
328.94	434.573	2.17946e+06
329.417	435.16	2.62646e+06
329.9	435.75	2422163
330.383	436.34	2.65349e+06
330.87	436.927	2.0633e+06
331.343	437.503	2164882
331.82	438.077	2.69887e+06
332.297	438.65	2.56402e+06
332.763	439.227	2.20805e+06
333.24	439.82	2.26214e+06
333.713	440.417	2473892
334.18	441.027	2541148
334.643	441.647	2.31654e+06
335.123	442.28	2.29488e+06
335.593	442.92	2.42727e+06
336.067	443.56	2.55935e+06
336.537	444.19	2.20811e+06
337.003	444.82	2.19869e+06
337.48	445.443	2.26128e+06
337.947	446.05	2.5449e+06
338.423	446.653	2.42828e+06
338.893	447.25	2350153
339.357	447.84	2.27616e+06
339.823	448.423	2.32809e+06
340.29	449	2.54037e+06
340.75	449.57	2.60381e+06
341.21	450.143	2.55746e+06
341.667	450.723	2.31144e+06
342.127	451.317	2.0673e+06
342.59	451.93	2.29517e+06
343.057	452.553	2.46109e+06
343.523	453.193	2.80111e+06
343.983	453.85	2754362
344.447	454.5	2.9677e+06
344.917	455.153	2647047
345.39	455.807	3197365
345.857	456.463	2.92286e+06
346.323	457.113	2.56782e+06
346.793	457.743	2.66421e+06
347.267	458.36	2.56683e+06
347.75	458.963	2922235
348.23	459.55	2.93074e+06
348.727	460.13	3.25305e+06
349.217	460.7	2.64436e+06
349.71	461.257	2.47417e+06
350.21	461.807	3073527
350.713	462.36	2.48413e+06
351.203	462.91	2648232
351.687	463.47	2363618
352.163	464.043	2.53456e+06
352.64	464.623	2.80406e+06
353.11	465.22	2754740
353.577	465.83	2.36974e+06
354.037	466.453	2.46878e+06
354.493	467.07	2726621
354.943	467.693	2.35993e+06
355.39	468.307	2.60575e+06
355.833	468.91	2785467
356.273	469.503	3.03259e+06
356.713	470.113	2728974
357.153	470.807	2.72786e+06
357.59	471.46	2.41385e+06
358.023	472.097	2263433
358.457	472.723	2097739
358.89	473.323	2.45027e+06
359.32	473.92	2.69478e+06
359.75	474.513	2.15222e+06
360.177	475.103	2.27835e+06
360.603	475.687	2.18501e+06
361.027	476.28	2.26716e+06
361.45	476.887	2.09999e+06
361.873	477.493	2782662
362.293	478.11	2.30651e+06
362.717	478.73	2.09799e+06
363.137	479.36	2.31905e+06
363.553	480	2.43947e+06
363.973	480.64	2.72808e+06
364.393	481.287	2.50741e+06
364.813	481.93	2292506
365.237	482.58	2.11612e+06
365.663	483.23	2.42755e+06
366.09	483.87	2.46666e+06
366.513	484.497	2.55321e+06
366.943	485.127	2373745
367.377	485.743	2355061
367.817	486.363	2.0431e+06
368.26	486.973	2.43601e+06
368.703	487.583	2643819
369.153	488.19	2.30744e+06
369.603	488.79	2.17706e+06
370.067	489.377	2.49287e+06
370.537	489.957	2.54442e+06
370.997	490.533	2.47077e+06
371.453	491.11	2.36292e+06
371.913	491.68	2.22484e+06
372.377	492.253	2560343
372.837	492.833	2747943
373.303	493.413	2.44728e+06
373.773	494.007	2.08215e+06
374.233	494.6	2.12185e+06
374.693	495.193	2.26608e+06
375.153	495.793	2.30204e+06
375.617	496.4	2.2409e+06
376.1	497	2113272
376.58	497.597	2462003
377.063	498.193	2262782
377.56	498.793	2.00659e+06
378.053	499.387	1.94231e+06
378.547	499.98	1.94172e+06
379.037	500.563	2.13635e+06
379.53	501.14	2368254
380.02	501.707	2144435
380.513	502.27	2.03198e+06
381.003	502.827	2222700
381.497	503.39	1.93621e+06
381.99	503.973	1.98458e+06
382.473	504.56	2.41912e+06
382.96	505.157	1.92507e+06
383.447	505.753	2070422
383.943	506.36	1.80901e+06
384.447	506.973	1755257
384.957	507.58	2.19146e+06
385.47	508.197	2131319
385.987	508.81	2.1225e+06
386.503	509.427	2.01971e+06
387.017	510.047	2.06477e+06
387.527	510.667	2.31284e+06
388.033	511.277	2.59613e+06
388.547	511.887	2.21596e+06
389.057	512.497	2.19392e+06
389.567	513.11	2.20362e+06
390.06	513.717	2.05296e+06
390.563	514.313	2.34309e+06
391.053	514.903	2.32223e+06
391.557	515.487	2194483
392.053	516.057	2309437
392.55	516.61	2.47717e+06
393.043	517.163	2.75521e+06
393.533	517.713	2.71096e+06
394.03	518.273	2544036
394.527	518.843	2.00405e+06
395.013	519.417	2.02841e+06
395.5	520.007	2.25173e+06
395.983	520.597	2.52203e+06
396.463	521.187	2.38598e+06
396.943	521.787	2262499
397.423	522.383	2.16195e+06
397.907	522.97	2.26997e+06
398.397	523.557	2419892
398.88	524.14	2337234
399.36	524.72	2.01655e+06
399.84	525.293	2.04421e+06
400.327	525.87	2.21838e+06
400.817	526.447	2490869
401.303	527.02	2.25732e+06
401.79	527.593	2.13641e+06
402.29	528.163	1.95449e+06
402.79	528.73	2.23944e+06
403.29	529.3	2.67114e+06
403.783	529.88	2.52156e+06
404.283	530.463	2.16442e+06
404.78	531.047	2370179
405.28	531.623	2.10558e+06
405.777	532.193	2.95852e+06
406.28	532.767	2447935
406.78	533.337	2.48935e+06
407.283	533.91	2.09471e+06
407.787	534.49	2.2137e+06
408.29	535.063	2.2162e+06
408.787	535.637	2732979
409.28	536.213	2.82476e+06
409.773	536.79	2847124
410.273	537.37	2.31487e+06
410.777	537.95	2.25595e+06
411.28	538.53	2.22467e+06
411.78	539.107	2.27521e+06
412.273	539.687	2.5484e+06
412.77	540.26	2.60932e+06
413.253	540.823	2.51993e+06
413.743	541.38	2.40547e+06
414.24	541.933	2.47033e+06
414.723	542.49	2393492
415.207	543.053	1.92026e+06
415.697	543.617	2.51281e+06
416.193	544.183	2.62499e+06
416.677	544.757	2.38366e+06
417.173	545.343	2236778
417.67	545.933	1979405
418.163	546.52	2.27715e+06
418.673	547.117	2.33165e+06
419.197	547.707	2320044
419.717	548.293	2.32878e+06
420.253	548.867	2595223
420.773	549.44	2.54119e+06
421.287	550.003	2.58692e+06
421.803	550.563	2.34469e+06
422.307	551.123	2.08819e+06
422.803	551.687	2498411
423.303	552.253	2.49823e+06
423.79	552.833	2.62452e+06
424.27	553.42	2.43484e+06
424.76	554.007	2.21646e+06
425.243	554.587	2.2538e+06
425.73	555.17	2310833
426.21	555.753	2.71772e+06
426.687	556.343	2.90217e+06
427.16	556.923	2258511
427.637	557.503	2.50867e+06
428.11	558.09	2.99367e+06
428.577	558.68	2.89463e+06
429.04	559.277	2.30541e+06
429.513	559.873	2.60087e+06
429.98	560.467	2.82942e+06
430.447	561.053	2.44484e+06
430.92	561.63	2.10044e+06
431.39	562.2	1.96784e+06
431.86	562.763	2.79121e+06
432.35	563.333	2.40291e+06
432.84	563.897	2483947
433.36	564.463	2.17359e+06
433.867	565.03	2.7327e+06
434.383	565.613	2.7245e+06
434.89	566.2	2.55228e+06
435.417	566.8	2.54671e+06
435.94	567.427	2.26592e+06
436.497	568.053	2204551
437.04	568.677	2.44118e+06
437.587	569.29	2.70437e+06
438.137	569.893	2.42061e+06
438.69	570.483	2129336
439.233	571.067	2.52323e+06
439.757	571.63	2.34355e+06
440.257	572.187	2.79387e+06
440.753	572.743	2.512e+06
441.247	573.293	2.08027e+06
441.743	573.843	2603921
442.247	574.4	3121725
442.737	574.967	2683440
443.22	575.56	2.53867e+06
443.71	576.16	2615535
444.193	576.757	2.59734e+06
444.687	577.36	2.59961e+06
445.173	577.98	2441214
445.653	578.61	2.3261e+06
446.133	579.233	2.44326e+06
446.613	579.85	2.41045e+06
447.09	580.457	2339842
447.57	581.063	2.14665e+06
448.043	581.663	2.31207e+06
448.513	582.24	2033386
448.98	582.803	2.34775e+06
449.457	583.357	2.58305e+06
449.933	583.907	2.3211e+06
450.423	584.46	2.33199e+06
450.923	585.037	2474867
451.407	585.62	2.62832e+06
451.883	586.22	2480654
452.357	586.84	2465928
452.827	587.48	2445576
453.29	588.14	2.18247e+06
453.747	588.79	2557816
454.197	589.453	2.64888e+06
454.643	590.107	2602792
455.08	590.747	2.19504e+06
455.517	591.377	2.64123e+06
455.947	591.993	2.71199e+06
456.377	592.597	2.85101e+06
456.8	593.19	2565845
457.223	593.783	2.60205e+06
457.647	594.377	2.07775e+06
458.067	594.96	2.14115e+06
458.487	595.54	2.55808e+06
458.9	596.113	2.5168e+06
459.317	596.68	2.36209e+06
459.73	597.247	1.81917e+06
460.15	597.81	2.4481e+06
460.567	598.377	2.76294e+06
460.98	598.937	2.5338e+06
461.397	599.51	2253733
461.81	600.103	2.31688e+06
462.227	600.7	2487666
462.64	601.313	2405102
463.053	601.947	2.36072e+06
463.463	602.597	2.29696e+06
463.873	603.263	2062141
464.283	603.943	2.27251e+06
464.693	604.607	2.40421e+06
465.1	605.243	2.34126e+06
465.51	605.863	2306486
465.917	606.48	2.31224e+06
466.327	607.087	2.23659e+06
466.733	607.683	2.77766e+06
467.143	608.287	2.55358e+06
467.553	608.887	2.54304e+06
467.967	609.503	2.23257e+06
468.383	610.123	2.28009e+06
468.81	610.74	2.48266e+06
469.257	611.367	2.49565e+06
469.703	611.997	2.28675e+06
470.147	612.63	2.02285e+06
470.593	613.263	2.15295e+06
471.047	613.88	2.29254e+06
471.523	614.483	2445366
472.023	615.077	2.58756e+06
472.547	615.657	2756282
473.07	616.227	2245174
473.593	616.797	2.33475e+06
474.123	617.38	2102418
474.657	617.977	2.28977e+06
475.18	618.577	2.46649e+06
475.697	619.177	3.21095e+06
476.213	619.773	2.18045e+06
476.707	620.393	2.40339e+06
477.203	621.007	2.99808e+06
477.693	621.633	2.32552e+06
478.17	622.253	2.38408e+06
478.64	622.87	2678683
479.117	623.477	2.48375e+06
479.593	624.073	2182009
480.08	624.66	2.07401e+06
480.59	625.24	2.06016e+06
481.1	625.807	2.39249e+06
481.617	626.363	2.58232e+06
482.14	626.913	2.8164e+06
482.663	627.457	2.50281e+06
483.2	628	2209154
483.733	628.55	2.17707e+06
484.27	629.113	2.42065e+06
484.8	629.677	2.23882e+06
485.323	630.237	2.24034e+06
485.85	630.79	2.42466e+06
486.37	631.35	2.46721e+06
486.897	631.907	2308270
487.42	632.46	2653780
487.95	633.017	2.60655e+06
488.48	633.57	2.52491e+06
489	634.123	2.11682e+06
489.517	634.68	2.36766e+06
490.04	635.233	2.36868e+06
490.56	635.803	2.4187e+06
491.083	636.38	1.98524e+06
491.603	636.98	2.13263e+06
492.12	637.59	2122797
492.62	638.203	2402879
493.113	638.827	2.44453e+06
493.6	639.46	2.09247e+06
494.083	640.11	1.87376e+06
494.56	640.75	2.08214e+06
495.04	641.38	2.28499e+06
495.537	641.983	2.47607e+06
496.02	642.577	2.34566e+06
496.51	643.16	2434671
496.993	643.743	2.07565e+06
497.487	644.337	2.57964e+06
497.977	644.93	2561233
498.467	645.53	2.32362e+06
498.943	646.15	2.35339e+06
499.423	646.777	1.88333e+06
499.907	647.43	2.05472e+06
500.4	648.08	2.34832e+06
500.887	648.737	2.54682e+06
501.373	649.4	2.32516e+06
501.86	650.047	2368342
502.35	650.67	2.63259e+06
502.833	651.293	2.12267e+06
503.33	651.91	2.1931e+06
503.82	652.523	2.02639e+06
504.323	653.12	2037552
504.817	653.707	2.34229e+06
505.307	654.29	2511665
505.787	654.857	2.1888e+06
506.267	655.42	2.04945e+06
506.75	655.987	2.24507e+06
507.25	656.553	2.49055e+06
507.74	657.137	2.15069e+06
508.237	657.713	2195713
508.723	658.293	2344795
509.217	658.887	2.47076e+06
509.71	659.493	2.45827e+06
510.217	660.103	2.01403e+06
510.71	660.72	2.07776e+06
511.197	661.333	2490870
511.683	661.953	2.37767e+06
512.157	662.573	2.0807e+06
512.623	663.19	1.99009e+06
513.09	663.8	2.12751e+06
513.557	664.403	2.36077e+06
514.02	664.997	2.31119e+06
514.497	665.58	2498688
514.98	666.153	2.06825e+06
515.47	666.717	2218936
515.977	667.277	2.24969e+06
516.48	667.84	2.32738e+06
516.997	668.4	2.50546e+06
517.497	668.977	2159501
518.007	669.577	1.9255e+06
518.497	670.203	2.57841e+06
518.973	670.84	2.07059e+06
519.46	671.48	2.30415e+06
519.957	672.13	2147474
520.437	672.78	2127560
520.923	673.43	2.27768e+06
521.417	674.07	2.36603e+06
521.887	674.71	2.06955e+06
522.367	675.34	2.23943e+06
522.847	675.957	2.14538e+06
523.323	676.57	2.24314e+06
523.79	677.177	2.23921e+06
524.267	677.78	2.51942e+06
524.76	678.37	2208986
525.257	678.953	2.15124e+06
525.75	679.52	2601484
526.24	680.083	2138849
526.74	680.65	2.0657e+06
527.237	681.22	2.25628e+06
527.733	681.823	2.08899e+06
528.22	682.427	2377744
528.717	683.037	2116544
529.193	683.657	2.07827e+06
529.683	684.29	1951860
530.177	684.937	2.26366e+06
530.677	685.577	2.3583e+06
531.16	686.223	2.2377e+06
531.663	686.87	1.8942e+06
532.143	687.517	2645748
532.637	688.16	2.46735e+06
533.117	688.807	2.22809e+06
533.597	689.443	1.89398e+06
534.07	690.05	2.22151e+06
534.537	690.64	2.87686e+06
535.007	691.213	2.50553e+06
535.473	691.783	2429103
535.937	692.357	2.37468e+06
536.413	692.957	2.06443e+06
536.88	693.573	2.16333e+06
537.36	694.197	2.38469e+06
537.837	694.81	2.52284e+06
538.313	695.43	2578098
538.79	696.09	2.55475e+06
539.267	696.82	2.64321e+06
539.753	697.587	2.57816e+06
540.23	698.31	2.03057e+06
540.713	699.023	2.14646e+06
541.193	699.713	1.99358e+06
541.667	700.33	1.8597e+06
542.157	700.987	1.98638e+06
542.633	701.57	2.02828e+06
543.12	702.153	2.05234e+06
543.597	702.717	2.01763e+06
544.093	703.27	1.99935e+06
544.587	703.827	2.2034e+06
545.093	704.397	1.86322e+06
545.593	704.98	2.09403e+06
546.093	705.643	2.09326e+06
546.583	706.29	2.31368e+06
547.083	706.95	2256698
547.57	707.62	2.4052e+06
548.053	708.33	2261025
548.533	709.03	2.01382e+06
549.02	709.72	2.28735e+06
549.51	710.387	2435920
549.997	711.043	2.30867e+06
550.477	711.68	2.29262e+06
550.95	712.317	2279028
551.417	712.95	2.07571e+06
551.887	713.573	2134890
552.36	714.207	2.19508e+06
552.827	714.843	2.21609e+06
553.297	715.477	2.10726e+06
553.76	716.107	2.02774e+06
554.227	716.717	2130941
554.683	717.303	2.5205e+06
555.147	717.88	2.1279e+06
555.607	718.45	1.94731e+06
556.067	719.027	2.20597e+06
556.537	719.623	2.0213e+06
557.003	720.273	3.0434e+06
557.47	720.98	2.9011e+06
557.93	721.763	2.5027e+06
558.39	722.517	2.76345e+06
558.847	723.273	3.19049e+06
559.303	723.997	2.9809e+06
559.753	724.73	2.88996e+06
560.207	725.423	2.5709e+06
560.653	726.1	2.5059e+06
561.097	726.727	3.08734e+06
561.537	727.34	3527780
561.973	727.933	2.98266e+06
562.407	728.517	3000539
562.837	729.117	2840041
563.263	729.737	2525002
563.69	730.37	2.65001e+06
564.113	731.027	3.31879e+06
564.537	731.717	2.87597e+06
564.957	732.48	2.4108e+06
565.377	733.257	3.17682e+06
565.793	733.977	3.28884e+06
566.213	734.697	3151771
566.63	735.44	3.05367e+06
567.047	736.143	3.00223e+06
567.46	736.833	3457118
567.873	737.49	3.47207e+06
568.287	738.137	3.29678e+06
568.7	738.767	2.64638e+06
569.11	739.397	2654835
569.523	740.04	2.85912e+06
569.933	740.7	3.18352e+06
570.343	741.397	3.22716e+06
570.753	742.1	3022169
571.163	742.783	3.25704e+06
571.577	743.463	3.01223e+06
571.987	744.147	2.71651e+06
572.397	744.86	2.68562e+06
572.803	745.56	2.50333e+06
573.21	746.257	2.77006e+06
573.627	746.94	3033893
574.067	747.63	3.35926e+06
574.517	748.313	3.21792e+06
574.95	748.983	2.62827e+06
575.377	749.643	2977495
575.8	750.28	2.73841e+06
576.223	750.897	3416150
576.64	751.503	3464391
577.057	752.107	3.25573e+06
577.473	752.713	2.85459e+06
577.883	753.337	2.87987e+06
578.293	753.977	3.43732e+06
578.707	754.623	3.17756e+06
579.117	755.253	2.60521e+06
579.53	755.91	2.57219e+06
579.943	756.59	2798490
580.36	757.263	3250160
580.783	757.92	3.36538e+06
581.193	758.557	3059712
581.607	759.197	2.56027e+06
582.02	759.847	2.48401e+06
582.437	760.487	2569701
582.86	761.117	3.3724e+06
583.28	761.74	3018532
583.7	762.36	2.51021e+06
584.12	762.983	2.73977e+06
584.56	763.62	3.03173e+06
585.01	764.263	3.23349e+06
585.467	764.897	3.36457e+06
585.927	765.533	2.75913e+06
586.41	766.18	2541955
586.927	766.83	3047409
587.46	767.47	3.41943e+06
588.003	768.113	3.56472e+06
588.58	768.77	3.00025e+06
589.16	769.44	2.56968e+06
589.75	770.117	2.86286e+06
590.347	770.777	3.45112e+06
590.93	771.443	3.36022e+06
591.51	772.097	3.34327e+06
592.083	772.75	2923143
592.663	773.397	2.64436e+06
593.22	774.047	2817755
593.78	774.687	2.91634e+06
594.34	775.323	3.09399e+06
594.883	775.967	2835911
595.44	776.617	2.45794e+06
595.993	777.267	2.86351e+06
596.553	777.9	3.13819e+06
597.107	778.527	3032966
597.663	779.157	2.87133e+06
598.237	779.797	2.73515e+06
598.797	780.437	2.48561e+06
599.367	781.083	2.64911e+06
599.923	781.733	3197683
600.473	782.39	3.0451e+06
601.01	783.06	2.53409e+06
601.557	783.733	2218675
602.103	784.417	2.87259e+06
602.64	785.083	2.60959e+06
603.167	785.747	2601555
603.69	786.403	2.60745e+06
604.207	787.05	2442227
604.723	787.69	2.4809e+06
605.29	788.32	2.98472e+06
605.92	788.947	3.08353e+06
606.49	789.557	2.62836e+06
607.043	790.157	2.45919e+06
607.603	790.757	2558045
608.16	791.37	2.43196e+06
608.707	791.98	2.61503e+06
609.237	792.59	3.24818e+06
609.767	793.193	3.72456e+06
610.3	793.797	3.68026e+06
610.833	794.413	3.3797e+06
611.35	795.163	3.357e+06
611.887	795.86	2.49518e+06
612.433	796.557	2.54853e+06
612.967	797.22	2678826
613.493	797.863	2.44145e+06
614.013	798.493	2217042
614.523	799.12	2.47444e+06
615.037	799.743	2.79992e+06
615.54	800.38	2.44338e+06
616.03	801.02	2.64214e+06
616.537	801.65	2506850
617.023	802.267	2.44903e+06
617.52	802.88	2.4612e+06
618.01	803.483	2.97549e+06
618.507	804.093	2.60261e+06
618.99	804.71	2.59484e+06
619.483	805.337	2.55927e+06
619.97	805.967	2402706
620.467	806.597	2.53751e+06
620.947	807.23	2.37253e+06
621.43	807.867	2450863
621.92	808.507	2507654
622.4	809.143	2.90668e+06
622.897	809.747	2.89156e+06
623.38	810.337	3183513
623.867	810.917	2.91586e+06
624.38	811.483	2.88932e+06
624.873	812.043	2.91209e+06
625.363	812.617	2544098
625.853	813.207	2739250
626.347	813.807	2.77914e+06
626.827	814.407	3.15279e+06
627.3	815.017	2.64704e+06
627.777	815.633	2.58064e+06
628.243	816.26	2.70444e+06
628.703	816.893	2410707
629.167	817.517	3.15285e+06
629.623	818.14	2.88535e+06
630.073	818.76	2.57784e+06
630.523	819.373	2.3376e+06
630.977	819.973	2.36452e+06
631.44	820.56	2.28533e+06
631.9	821.137	2253805
632.373	821.713	2.39884e+06
632.84	822.29	2.39869e+06
633.317	822.863	2.26755e+06
633.807	823.437	2.49476e+06
634.307	824.003	2.68637e+06
634.84	824.563	3530472
635.36	825.123	3509722
635.883	825.687	2976658
636.403	826.28	2.51619e+06
636.933	826.893	2.42354e+06
637.44	827.53	2473030
637.937	828.18	2.36307e+06
638.427	828.823	2.64565e+06
638.913	829.463	2.33729e+06
639.407	830.107	2549574
639.89	830.74	2.2256e+06
640.373	831.377	2583753
640.873	832.003	2925572
641.37	832.623	3.10096e+06
641.86	833.243	2441142
642.34	833.84	2.66792e+06
642.84	834.413	2.55134e+06
643.333	834.97	2.91953e+06
643.813	835.52	2.99306e+06
644.317	836.063	2.71552e+06
644.83	836.613	2694157
645.34	837.197	2498406
645.86	837.8	2.79226e+06
646.363	838.41	3206579
646.86	839.02	3.17311e+06
647.35	839.637	2.66913e+06
647.843	840.27	2.6436e+06
648.327	840.92	2.44682e+06
648.82	841.557	2582441
649.307	842.18	2984671
649.803	842.803	2.75091e+06
650.29	843.42	2.49419e+06
650.77	844.03	2.47854e+06
651.25	844.64	2.2718e+06
651.73	845.26	2.32418e+06
652.203	845.873	2613418
652.677	846.483	2.24745e+06
653.15	847.073	2.54614e+06
653.62	847.643	2796019
654.087	848.207	2519218
654.55	848.757	2.25148e+06
655.017	849.31	2.21274e+06
655.49	849.88	2275031
655.96	850.463	2.64187e+06
656.427	851.057	2.67969e+06
656.897	851.653	2.62255e+06
657.377	852.263	2.23333e+06
657.857	852.893	1989567
658.33	853.537	2.07837e+06
658.807	854.19	2.17431e+06
659.283	854.817	2.70622e+06
659.757	855.44	2.6835e+06
660.233	856.063	1.99099e+06
660.713	856.677	2.34107e+06
661.2	857.277	2.37505e+06
661.683	857.87	2.53676e+06
662.167	858.443	2.6798e+06
662.643	859.013	3.27578e+06
663.117	859.57	3.40691e+06
663.583	860.13	2.82285e+06
664.05	860.703	2.58878e+06
664.513	861.31	2.20206e+06
664.977	861.933	2.0695e+06
665.43	862.553	2.53885e+06
665.883	863.18	2.98629e+06
666.333	863.793	3.29595e+06
666.787	864.403	3188754
667.233	865.01	3244062
667.677	865.6	2.99744e+06
668.117	866.19	2587810
668.553	866.777	2.30456e+06
668.993	867.353	2569469
669.433	867.927	2.61708e+06
669.867	868.49	2.79964e+06
670.303	869.057	2.83452e+06
670.747	869.63	3.46678e+06
671.19	870.21	2.58468e+06
671.653	870.823	2.16088e+06
672.103	871.443	2139303
672.557	872.08	2.30932e+06
673.003	872.72	2.55579e+06
673.453	873.357	1.97132e+06
673.9	873.973	2.35397e+06
674.347	874.57	2.02166e+06
674.797	875.147	1.98485e+06
675.243	875.72	2.46836e+06
675.693	876.283	2.45822e+06
676.137	876.84	2.31969e+06
676.583	877.393	2.61946e+06
677.04	877.967	2.12501e+06
677.487	878.55	2.94109e+06
677.947	879.133	2.87462e+06
678.413	879.727	3.09957e+06
678.873	880.323	2.76796e+06
679.337	880.933	2210600
679.8	881.557	2.47325e+06
680.27	882.19	2.5025e+06
680.733	882.817	2.68998e+06
681.207	883.437	2796938
681.667	884.043	2.99914e+06
682.14	884.63	2.72934e+06
682.627	885.207	2.71196e+06
683.107	885.767	2.44241e+06
683.58	886.32	2.32109e+06
684.047	886.873	2.82557e+06
684.507	887.433	2.91984e+06
684.967	888	2866997
685.42	888.593	2.28751e+06
685.87	889.23	2.11813e+06
686.32	889.903	2.4744e+06
686.767	890.597	3.0147e+06
687.21	891.277	2.44796e+06
687.657	891.943	2.45586e+06
688.103	892.59	1.98609e+06
688.547	893.223	2.55155e+06
688.993	893.83	2.16451e+06
689.45	894.43	2.1636e+06
689.9	895.02	2.27088e+06
690.373	895.603	2724367
690.833	896.187	2.38879e+06
691.307	896.757	2.22745e+06
691.78	897.323	1.95086e+06
692.25	897.917	2.14384e+06
692.73	898.527	1.96139e+06
693.197	899.14	2.3212e+06
693.667	899.757	2.19812e+06
694.14	900.39	1.89312e+06
694.607	901.033	2.17941e+06
695.087	901.68	2.21053e+06
695.563	902.307	2.26925e+06
696.053	902.943	2.32659e+06
696.54	903.567	2002545
697.06	904.187	2.10723e+06
697.563	904.79	2.48527e+06
698.07	905.387	2.14286e+06
698.577	905.98	2.04787e+06
699.087	906.557	2.0476e+06
699.583	907.123	2631533
700.09	907.68	2.94881e+06
700.583	908.243	2.8288e+06
701.073	908.817	2445058
701.57	909.387	2.4258e+06
702.06	909.96	2.74633e+06
702.55	910.543	2.62154e+06
703.05	911.13	2290446
703.54	911.713	2.10646e+06
704.03	912.297	2.81269e+06
704.523	912.883	2720368
705.007	913.473	2.31764e+06
705.487	914.073	2.39809e+06
705.963	914.67	2.37951e+06
706.433	915.267	2.67444e+06
706.903	915.873	2.69539e+06
707.377	916.473	2.96919e+06
707.843	917.063	2.39458e+06
708.313	917.647	2.34787e+06
708.78	918.227	2.37058e+06
709.243	918.8	2.96557e+06
709.71	919.373	3.1483e+06
710.177	919.94	2971311
710.647	920.517	2.36056e+06
711.123	921.1	2.66148e+06
711.593	921.687	3373384
712.067	922.28	3.12569e+06
712.543	922.863	2580896
713.027	923.457	2.74762e+06
713.51	924.047	2.83784e+06
714	924.637	2.83855e+06
714.497	925.223	1.98905e+06
714.99	925.817	2.33341e+06
715.5	926.403	2706625
715.997	926.993	3.04437e+06
716.5	927.577	2.81184e+06
716.997	928.16	2860487
717.49	928.743	2.44999e+06
717.987	929.333	2268054
718.473	929.92	2.65641e+06
718.957	930.507	2550347
719.44	931.087	2.72598e+06
719.92	931.66	2532571
720.4	932.237	2.50495e+06
720.887	932.833	2576597
721.37	933.423	2720886
721.843	934.023	2771488
722.32	934.633	2.54566e+06
722.797	935.25	2433619
723.267	935.863	2138404
723.733	936.473	2.67054e+06
724.2	937.077	2.21758e+06
724.663	937.69	2380521
725.12	938.287	2.56132e+06
725.577	938.88	2704136
726.033	939.477	2.74248e+06
726.487	940.067	2.5835e+06
726.937	940.667	2.53182e+06
727.383	941.26	2.56425e+06
727.83	941.853	2881976
728.277	942.44	2.76906e+06
728.723	943.027	2.50374e+06
729.163	943.607	2195116
729.607	944.19	2.11431e+06
730.047	944.77	2.3516e+06
730.49	945.347	2.61058e+06
730.933	945.923	2.91545e+06
731.37	946.507	2.29108e+06
731.81	947.09	2.37334e+06
732.247	947.683	2.52733e+06
732.68	948.283	4674175
733.113	948.873	2722205
733.543	949.467	2.28632e+06
733.97	950.067	2.26366e+06
734.393	950.673	2.39622e+06
734.817	951.277	2207214
735.237	951.867	2.60679e+06
735.653	952.457	2593509
736.067	953.043	2.25038e+06
736.48	953.623	2463625
736.893	954.197	2.33972e+06
737.303	954.763	2.60208e+06
737.71	955.33	1.30338e+06
738.117	955.89	2.35575e+06
738.52	956.45	2.31888e+06
738.923	957.023	2.22941e+06
739.327	957.59	3.2918e+06
739.727	958.157	2985409
740.13	958.73	2.77087e+06
740.533	959.293	2623267
740.937	959.847	2.84826e+06
741.34	960.4	3.16475e+06
741.747	960.957	4556197
742.153	961.5	3.59e+06
742.56	962.06	3984912
742.97	962.657	4427887
743.38	963.26	4426521
743.79	963.85	4.18735e+06
744.2	964.437	3.70073e+06
744.61	965.023	3.01332e+06
745.02	965.61	2.7079e+06
745.423	966.2	2.65024e+06
745.827	966.787	2.34979e+06
746.233	967.383	2.37556e+06
746.637	967.98	2.4539e+06
747.037	968.563	2.14708e+06
747.44	969.133	2.34887e+06
747.843	969.71	2.03961e+06
748.243	970.287	2152732
748.647	970.87	2.20383e+06
749.053	971.457	2275949
749.457	972.06	2.22789e+06
749.86	972.677	2032129
750.267	973.303	2.07619e+06
750.673	973.94	2.01347e+06
751.08	974.59	2.37062e+06
751.493	975.24	2184744
751.913	975.887	1915203
752.33	976.52	2543477
752.747	977.15	2.86758e+06
753.167	977.773	3.38049e+06
753.587	978.39	2.40821e+06
754.017	978.983	2.29755e+06
754.453	979.56	2.16435e+06
754.9	980.127	1.97325e+06
755.353	980.69	2.09884e+06
755.813	981.25	2.45514e+06
756.287	981.807	2.83502e+06
756.77	982.37	2.50821e+06
757.267	982.94	2308999
757.763	983.523	2194669
758.25	984.127	1.9434e+06
758.74	984.737	2154647
759.24	985.347	2.4952e+06
759.747	985.957	3.3021e+06
760.243	986.567	3.44322e+06
760.737	987.17	2.34532e+06
761.237	987.77	1914365
761.72	988.373	2121862
762.193	988.983	1.96033e+06
762.657	989.597	2167517
763.113	990.203	1.98083e+06
763.57	990.803	2305939
764.023	991.39	2.68263e+06
764.477	991.97	2.30621e+06
764.923	992.527	2148990
765.373	993.073	1.84946e+06
765.827	993.607	2.29052e+06
766.287	994.137	2.11985e+06
766.763	994.663	2.06695e+06
767.247	995.19	2137945
767.743	995.74	2.42034e+06
768.23	996.3	2935648
768.723	996.863	3673714
769.25	997.43	3393161
769.783	998.013	2431262
770.29	998.63	2.12363e+06
770.8	999.24	2.79132e+06
771.307	999.84	2.22577e+06
771.81	1000.44	2158855
772.317	1001.05	2.10538e+06
772.83	1001.67	2.32802e+06
773.33	1002.27	2.38e+06
773.83	1002.87	2.52399e+06
774.327	1003.48	2.40843e+06
774.837	1004.07	2.22469e+06
775.347	1004.66	2.26993e+06
775.867	1005.25	2.40609e+06
776.377	1005.83	2515460
776.887	1006.4	2.50685e+06
777.4	1006.98	2510399
777.91	1007.55	2.31012e+06
778.43	1008.12	2.45645e+06
778.94	1008.7	2615351
779.457	1009.28	2.80579e+06
779.96	1009.87	2895858
780.45	1010.45	2.66394e+06
780.943	1011.05	2.25427e+06
781.443	1011.65	2.79011e+06
781.947	1012.25	2.63092e+06
782.45	1012.85	2.68566e+06
782.967	1013.45	2565874
783.477	1014.06	2157822
783.993	1014.67	2.4366e+06
784.503	1015.27	2.78555e+06
785.03	1015.88	2.47343e+06
785.54	1016.47	2.30121e+06
786.063	1017.05	2.50334e+06
786.57	1017.62	2446958
787.09	1018.19	3.08137e+06
787.607	1018.75	3.18474e+06
788.137	1019.31	2.81207e+06
788.66	1019.9	2749441
789.193	1020.49	2.24169e+06
789.727	1021.08	2567195
790.25	1021.69	2.88613e+06
790.777	1022.3	2328478
791.297	1022.92	2.43005e+06
791.82	1023.53	2.31324e+06
792.337	1024.14	2.561e+06
792.847	1024.73	3218959
793.357	1025.32	3.20753e+06
793.867	1025.9	3.22063e+06
794.38	1026.47	3256021
794.887	1027.03	2530470
795.397	1027.59	2.20722e+06
795.903	1028.15	2.43484e+06
796.41	1028.71	2936446
796.913	1029.26	3102971
797.413	1029.82	2.85781e+06
797.907	1030.38	2.91972e+06
798.393	1030.95	2.33348e+06
798.87	1031.52	2.18369e+06
799.357	1032.09	2.71488e+06
799.833	1032.68	3232609
800.303	1033.26	3.21435e+06
800.767	1033.83	2518555
801.227	1034.39	2700973
801.683	1034.94	2560879
802.133	1035.49	2.56499e+06
802.577	1036.05	2.7632e+06
803.017	1036.61	2.69898e+06
803.45	1037.2	2.39666e+06
803.883	1037.81	2.40349e+06
804.313	1038.43	2.38591e+06
804.74	1039.04	2.70126e+06
805.167	1039.65	3.15409e+06
805.59	1040.27	2.33625e+06
806.013	1040.89	2.1374e+06
806.437	1041.52	2.14571e+06
806.857	1042.14	2365100
807.277	1042.76	2348624
807.697	1043.37	2.63357e+06
808.117	1043.96	2339068
808.537	1044.54	2.62722e+06
808.957	1045.11	2.21147e+06
809.393	1045.67	2.56374e+06
809.817	1046.24	2911985
810.247	1046.82	2.90379e+06
810.673	1047.4	2.55851e+06
811.103	1048	2.30199e+06
811.537	1048.62	2189258
811.97	1049.24	2.40067e+06
812.417	1049.88	2.89952e+06
812.877	1050.51	2.78963e+06
813.357	1051.13	2.45535e+06
813.867	1051.74	2.30794e+06
814.377	1052.34	2.26112e+06
814.88	1052.93	2151842
815.373	1053.53	2.49201e+06
815.863	1054.14	2156998
816.35	1054.75	2.67594e+06
816.837	1055.36	2.86396e+06
817.317	1055.97	2400519
817.79	1056.6	2.53391e+06
818.263	1057.22	2.42315e+06
818.737	1057.83	2615025
819.207	1058.44	2931988
819.68	1059.04	2.49217e+06
820.16	1059.62	2.37245e+06
820.637	1060.19	3.29932e+06
821.113	1060.76	2746902
821.583	1061.33	2526441
822.057	1061.91	2.43873e+06
822.527	1062.49	2.922e+06
822.997	1063.08	2.52675e+06
823.467	1063.69	2.86135e+06
823.937	1064.29	2.32422e+06
824.407	1064.91	2.63385e+06
824.873	1065.53	2.97901e+06
825.337	1066.15	2.82934e+06
825.8	1066.77	2.49378e+06
826.267	1067.41	2404039
826.733	1068.05	2.50819e+06
827.203	1068.7	2.56404e+06
827.673	1069.33	2722302
828.153	1069.97	2.80347e+06
828.637	1070.6	2.24458e+06
829.143	1071.22	2.58722e+06
829.637	1071.83	2.6724e+06
830.13	1072.44	2683820
830.61	1073.04	2391056
831.09	1073.63	1.95275e+06
831.57	1074.21	2.65758e+06
832.047	1074.79	3.00774e+06
832.533	1075.36	3.08552e+06
833.02	1075.94	2.58286e+06
833.517	1076.52	2.72662e+06
834.017	1077.11	2.47821e+06
834.503	1077.71	2.72732e+06
834.99	1078.31	2.56788e+06
835.473	1078.92	2.50309e+06
835.96	1079.53	2407947
836.443
836.927
837.403
837.883
838.357
838.833
839.31
839.79
840.273
840.75
841.223
841.7
842.17
842.643
843.12
843.593
844.067
844.553
845.033
845.513
845.993
846.47
846.943
847.417
847.893
848.377
848.85
849.327
849.797
850.267
850.737
851.207
851.69
852.177
852.663
853.15
853.65
854.143
854.637
855.127
855.627
856.12
856.613
857.103
857.587
858.077
858.563
859.053
859.547
860.037
860.53
861.013
861.497
861.98
862.453
862.923
863.39
863.85
864.313
864.777
865.237
865.7
866.163
866.627
867.093
867.563
868.03
868.5
868.973
869.443
869.913
870.377
870.837
871.3
871.76
872.223
872.687
873.157
873.617
874.073
874.53
874.983
875.443
875.917
876.397
876.87
877.35
877.823
878.297
878.763
879.23
879.69
880.15
880.607
881.06
881.513
881.977
882.453
882.947
883.48
884.003
884.537
885.083
885.607
886.107
886.597
887.117
887.623
888.143
888.647
889.14
889.633
890.123
890.62
891.103
891.573
892.047
892.52
892.993
893.463
893.93
894.393
894.857
895.33
895.81
896.303
896.81
897.3
897.78
898.257
898.727
899.2
899.687
900.17
900.673
901.173
901.693
902.207
902.733
903.28
903.81
904.35
904.873
905.393
905.907
906.433
906.943
907.463
907.97
908.467
908.953
909.453
909.95
910.463
910.983
911.49
912
912.503
913.027
913.54
914.057
914.557
915.06
915.557
916.053
916.553
917.043
917.53
918.023
918.513
919.013
919.5
919.993
920.477
920.96
921.44
921.917
922.397
922.87
923.357
923.833
924.303
924.78
925.267
925.747
926.22
926.693
927.167
927.64
928.11
928.583
929.06
929.543
930.027
930.507
930.993
931.487
931.977
932.47
932.963
933.463
933.963
934.473
934.977
[truncated: 312 more rows]

## Sheet: 214
fR	mR	mRMS
0.24	0.46	3.21125e+06
0.657	1.017	3420716
1.093	1.583	3.41466e+06
1.53	2.153	3.38508e+06
1.973	2.727	3.5643e+06
2.41	3.297	4206447
2.86	3.867	3929997
3.297	4.427	3.24745e+06
3.737	4.977	3.17199e+06
4.177	5.52	3.25204e+06
4.613	6.05	3.04192e+06
5.063	6.573	2.83377e+06
5.5	7.097	3.20704e+06
5.947	7.62	3389844
6.39	8.147	3835333
6.823	8.677	3838054
7.25	9.223	3.33359e+06
7.677	9.78	3.16199e+06
8.097	10.347	3.46967e+06
8.517	10.907	3708114
8.93	11.467	3.99123e+06
9.343	12.03	3.7747e+06
9.757	12.597	3.22737e+06
10.187	13.17	3.13563e+06
10.61	13.743	3.40608e+06
11.047	14.31	3776465
11.48	14.877	3.66079e+06
11.907	15.443	3.42448e+06
12.35	16.01	3.19851e+06
12.777	16.58	3143101
13.21	17.15	3.54997e+06
13.64	17.713	4.1751e+06
14.077	18.283	3.62022e+06
14.51	18.863	3.59327e+06
14.94	19.46	3.2462e+06
15.39	20.07	3.01434e+06
15.82	20.667	3.50809e+06
16.257	21.253	4047426
16.69	21.837	3.66181e+06
17.137	22.42	3404681
17.577	22.997	3.11682e+06
18.033	23.577	3.27033e+06
18.477	24.15	3.41776e+06
18.95	24.723	3.92743e+06
19.393	25.293	3.66261e+06
19.867	25.87	3.13927e+06
20.317	26.447	3111564
20.78	27.037	2962636
21.227	27.633	3724133
21.713	28.22	3995125
22.217	28.81	3.7412e+06
22.683	29.41	3.58843e+06
23.133	30	3.24146e+06
23.58	30.59	3.40824e+06
24.017	31.167	3.86472e+06
24.45	31.74	3.60127e+06
24.877	32.31	3.23113e+06
25.343	32.877	3.14443e+06
25.78	33.437	3.21492e+06
26.25	33.987	3.55501e+06
26.683	34.537	3.91094e+06
27.147	35.083	3.54155e+06
27.603	35.64	3.40205e+06
28.067	36.213	3.12654e+06
28.523	36.79	3.12529e+06
28.983	37.363	3.90682e+06
29.453	37.933	3.82653e+06
29.903	38.5	3.70671e+06
30.377	39.073	3.25271e+06
30.837	39.643	3181814
31.293	40.207	3.57905e+06
31.74	40.763	3855547
32.18	41.323	3.67202e+06
32.617	41.89	3.40736e+06
33.05	42.467	3.20465e+06
33.483	43.05	3.31391e+06
33.917	43.627	3.72983e+06
34.353	44.193	3.98217e+06
34.793	44.767	3.48333e+06
35.227	45.34	3422538
35.673	45.917	3.10968e+06
36.107	46.497	3038327
36.553	47.067	4063507
36.99	47.637	3.83634e+06
37.43	48.207	3.35498e+06
37.87	48.773	3.27508e+06
38.307	49.347	2.94034e+06
38.74	49.917	3.27081e+06
39.167	50.483	3833189
39.593	51.05	3.77961e+06
40.027	51.627	3.51118e+06
40.447	52.207	3.43521e+06
40.867	52.793	3130968
41.28	53.363	3.73105e+06
41.693	53.937	3406379
42.1	54.517	3.57729e+06
42.503	55.097	3.50908e+06
42.903	55.68	2.878e+06
43.297	56.26	3.49493e+06
43.693	56.833	4.06068e+06
44.083	57.407	3.62607e+06
44.47	57.987	3.32178e+06
44.857	58.573	3287945
45.24	59.153	3.37722e+06
45.62	59.733	3.5758e+06
46	60.31	3.81276e+06
46.377	60.89	3.36533e+06
46.753	61.467	3.2988e+06
47.127	62.043	3.33415e+06
47.5	62.617	3.99279e+06
47.87	63.183	3.7814e+06
48.24	63.757	3.45582e+06
48.607	64.337	3346273
48.977	64.927	3.17933e+06
49.347	65.517	3.91847e+06
49.713	66.107	3.51937e+06
50.08	66.693	3.63452e+06
50.447	67.28	3248707
50.81	67.87	3.39601e+06
51.177	68.46	3.9848e+06
51.54	69.04	3.96615e+06
51.907	69.623	3.81488e+06
52.273	70.207	3.26288e+06
52.64	70.803	3.26236e+06
53.003	71.397	4682396
53.37	71.983	4.10094e+06
53.737	72.58	4033285
54.1	73.183	3520298
54.467	73.79	3179459
54.833	74.403	3.76387e+06
55.203	75.013	3.62021e+06
55.57	75.613	3.9842e+06
55.937	76.22	3.78365e+06
56.307	76.827	3404126
56.68	77.44	3.80463e+06
57.073	78.06	3.51273e+06
57.487	78.673	3.97046e+06
57.917	79.273	4.17143e+06
58.357	79.87	4.03379e+06
58.81	80.473	4.00176e+06
59.273	81.073	3.78777e+06
59.753	81.683	3.5599e+06
60.233	82.283	4.12603e+06
60.703	82.873	4.40017e+06
61.177	83.467	4.19916e+06
61.64	84.057	3.42383e+06
62.11	84.65	3398943
62.583	85.227	3.42475e+06
63.037	85.797	3.73236e+06
63.487	86.363	4242491
63.93	86.927	3.89735e+06
64.387	87.493	3.61928e+06
64.84	88.067	3633512
65.3	88.627	3.02415e+06
65.75	89.197	3.12691e+06
66.197	89.747	3.3571e+06
66.633	90.3	3.26779e+06
67.067	90.853	3543915
67.493	91.417	4.30343e+06
67.927	91.99	4.13692e+06
68.357	92.58	3.59566e+06
68.793	93.19	3.53055e+06
69.227	93.8	3.90488e+06
69.68	94.403	4.32489e+06
70.123	94.997	4.08044e+06
70.557	95.6	4.13116e+06
70.993	96.2	4.04306e+06
71.423	96.803	3.52565e+06
71.863	97.41	3388965
72.3	98.003	3.88786e+06
72.73	98.597	4198856
73.16	99.187	3.93882e+06
73.59	99.777	3.87967e+06
74.013	100.373	3.57571e+06
74.433	100.977	3734479
74.853	101.577	4893345
75.287	102.167	5818879
75.723	102.76	5136956
76.157	103.397	4772901
76.603	104.09	4.59648e+06
77.057	104.78	4793381
77.52	105.48	5.05745e+06
77.973	106.157	5158662
78.427	106.83	5.01549e+06
78.873	107.49	4.81151e+06
79.317	108.137	4335789
79.763	108.777	4.45087e+06
80.207	109.407	4.56631e+06
80.657	110.04	4.40078e+06
81.1	110.66	4.01946e+06
81.55	111.273	4046578
81.983	111.887	3.71471e+06
82.427	112.5	3.98296e+06
82.87	113.11	3.68326e+06
83.303	113.723	3.78702e+06
83.757	114.327	3.68355e+06
84.19	114.927	3.71639e+06
84.627	115.523	3.75039e+06
85.057	116.103	3.70697e+06
85.517	116.683	4.06241e+06
85.957	117.26	3.73514e+06
86.417	117.837	3.5434e+06
86.863	118.42	3572916
87.323	119.02	3239083
87.777	119.623	3.39247e+06
88.227	120.213	3.99331e+06
88.69	120.797	3983535
89.153	121.377	3753516
89.637	121.957	3719494
90.097	122.543	3.29351e+06
90.557	123.13	3.36403e+06
91.013	123.71	3.7392e+06
91.467	124.283	4010835
91.907	124.86	3.36239e+06
92.347	125.437	3.55617e+06
92.773	126.027	3475365
93.203	126.617	3.65684e+06
93.627	127.203	4.1372e+06
94.047	127.783	3.97242e+06
94.47	128.37	4.00584e+06
94.887	128.953	3.48523e+06
95.32	129.547	3389595
95.737	130.14	3.36038e+06
96.167	130.723	3.25169e+06
96.587	131.297	3.05416e+06
97.013	131.847	3.02338e+06
97.44	132.39	2.91129e+06
97.87	132.923	3.21878e+06
98.3	133.457	3.59178e+06
98.737	133.993	4616358
99.17	134.54	3.33719e+06
99.617	135.11	3.39379e+06
100.05	135.71	3007554
100.5	136.333	3.71815e+06
100.937	136.94	4072488
101.397	137.55	3.95292e+06
101.833	138.157	3.83857e+06
102.297	138.76	3.19322e+06
102.737	139.35	3.46862e+06
103.19	139.933	4.01717e+06
103.633	140.503	3.63135e+06
104.083	141.077	3582636
104.533	141.647	3.15292e+06
104.977	142.223	3.25063e+06
105.433	142.79	3621388
105.88	143.35	4029604
106.333	143.91	3.79356e+06
106.793	144.477	3.88993e+06
107.243	145.05	3.46787e+06
107.693	145.64	3431383
108.137	146.233	3.50233e+06
108.577	146.81	4.19638e+06
109.01	147.387	4201066
109.443	147.96	3.80682e+06
109.87	148.533	3.65652e+06
110.297	149.12	3.3863e+06
110.72	149.7	3.46943e+06
111.14	150.28	4.12558e+06
111.557	150.85	3611450
112	151.427	3650929
112.427	152.007	3.52e+06
112.867	152.59	3.47177e+06
113.297	153.18	3.60223e+06
113.743	153.763	3.89256e+06
114.18	154.337	4.09141e+06
114.617	154.907	3.63602e+06
115.057	155.48	3.41285e+06
115.497	156.063	3.19344e+06
115.927	156.653	3.33595e+06
116.36	157.23	3.49172e+06
116.79	157.807	3999794
117.217	158.38	3.6476e+06
117.643	158.953	3.50249e+06
118.067	159.533	3109909
118.483	160.11	3.19417e+06
118.91	160.687	3731843
119.33	161.257	3681311
119.753	161.827	3703567
120.173	162.4	3346663
120.597	162.97	3.44046e+06
121.03	163.54	3052173
121.453	164.103	3555135
121.89	164.66	3.70136e+06
122.317	165.227	3480466
122.743	165.797	3.32286e+06
123.18	166.373	3.14773e+06
123.61	166.937	3.52378e+06
124.04	167.5	4.14158e+06
124.477	168.057	3.61356e+06
124.903	168.617	3.19913e+06
125.33	169.183	3.35529e+06
125.757	169.747	3.2963e+06
126.173	170.3	3.43234e+06
126.6	170.847	3.9125e+06
127.02	171.393	3752237
127.46	171.95	3.46714e+06
127.883	172.507	3.51151e+06
128.317	173.07	3.28731e+06
128.743	173.633	3849203
129.177	174.197	4.33523e+06
129.6	174.76	3.63001e+06
130.037	175.33	3.26924e+06
130.463	175.9	2.98276e+06
130.897	176.473	3.16205e+06
131.32	177.037	3737288
131.747	177.593	3.84679e+06
132.167	178.15	3.59901e+06
132.587	178.707	3527202
133	179.27	3.14434e+06
133.413	179.84	3080926
133.823	180.41	3.53765e+06
134.227	180.983	3.85726e+06
134.627	181.56	3.7304e+06
135.027	182.137	3548397
135.42	182.72	3.3076e+06
135.81	183.3	3.32418e+06
136.2	183.87	3.84167e+06
136.587	184.437	3.7738e+06
136.97	184.997	3.61305e+06
137.35	185.557	3088211
137.733	186.113	3.35273e+06
138.11	186.667	3694629
138.49	187.22	3.76934e+06
138.867	187.787	3.64673e+06
139.24	188.36	3.61684e+06
139.613	188.947	3329885
139.983	189.533	3.56018e+06
140.357	190.113	3.59694e+06
140.723	190.693	3.84419e+06
141.093	191.277	3.56266e+06
141.46	191.863	3313338
141.827	192.45	3.15554e+06
142.19	193.03	3254894
142.557	193.603	3.695e+06
142.923	194.173	3512938
143.287	194.753	3.59628e+06
143.65	195.333	3414014
144.013	195.92	3.07963e+06
144.38	196.517	3.44366e+06
144.743	197.107	3.63764e+06
145.103	197.693	3.94554e+06
145.47	198.277	3577760
145.833	198.86	3148850
146.197	199.44	3.1e+06
146.563	200.02	3.25169e+06
146.927	200.59	3742922
147.29	201.157	3.5626e+06
147.653	201.727	3.46621e+06
148.02	202.297	3.25478e+06
148.383	202.87	3.02687e+06
148.747	203.433	3.53948e+06
149.113	203.99	3.87814e+06
149.487	204.55	3640838
149.867	205.103	3.27907e+06
150.27	205.667	3029896
150.697	206.23	3.09367e+06
151.123	206.793	3.43397e+06
151.557	207.357	3.43577e+06
151.993	207.92	3.56725e+06
152.443	208.493	3427252
152.903	209.067	3480104
153.37	209.647	3131499
153.833	210.22	3.44594e+06
154.3	210.78	4.16057e+06
154.77	211.337	3.94024e+06
155.243	211.887	3.45898e+06
155.71	212.433	3.3411e+06
156.17	212.983	2.96643e+06
156.63	213.53	3.11563e+06
157.08	214.07	3.23374e+06
157.517	214.607	3753211
157.96	215.147	3.67494e+06
158.403	215.687	3516898
158.847	216.23	3.42814e+06
159.287	216.787	2.97581e+06
159.723	217.36	3.35768e+06
160.16	217.923	3816111
160.593	218.477	3512536
161.057	219.033	3210551
161.513	219.593	2.9886e+06
161.963	220.143	2.72496e+06
162.417	220.687	3.53011e+06
162.873	221.217	3.72433e+06
163.357	221.75	3508879
163.827	222.287	3.13844e+06
164.307	222.827	3.13802e+06
164.777	223.37	3.09689e+06
165.233	223.92	3.43976e+06
165.693	224.47	3.73748e+06
166.147	225.023	3.93586e+06
166.59	225.577	3.46359e+06
167.027	226.137	3.52207e+06
167.453	226.697	3.14799e+06
167.877	227.253	3.27995e+06
168.29	227.803	3.83218e+06
168.707	228.35	3.64848e+06
169.12	228.903	3.79065e+06
169.527	229.45	3.60726e+06
169.93	230	3.02238e+06
170.33	230.543	3.26776e+06
170.727	231.083	3.65108e+06
171.12	231.62	3.89266e+06
171.51	232.153	3905793
171.897	232.69	3.81746e+06
172.28	233.223	3323417
172.66	233.757	2995904
173.037	234.283	2.97117e+06
173.41	234.807	3.09642e+06
173.787	235.327	3398859
174.157	235.84	2.96386e+06
174.53	236.35	2.99467e+06
174.9	236.86	3.12868e+06
175.27	237.377	3.56353e+06
175.64	237.9	3.55759e+06
176.007	238.433	3.63316e+06
176.373	238.983	3417635
176.74	239.557	3072625
177.11	240.133	3.27556e+06
177.487	240.707	3.6069e+06
177.863	241.28	4.04204e+06
178.257	241.85	3.82776e+06
178.65	242.423	3.39023e+06
179.05	243	3.24494e+06
179.453	243.57	3.13632e+06
179.877	244.13	3641380
180.297	244.687	3.7016e+06
180.723	245.243	3.58383e+06
181.16	245.807	3344025
181.587	246.377	3.45164e+06
182.017	246.953	3.27318e+06
182.443	247.533	3.40564e+06
182.863	248.11	3.81277e+06
183.28	248.68	3.56339e+06
183.707	249.253	3.49879e+06
184.123	249.837	3348574
184.537	250.423	3.25789e+06
184.96	251	3.55806e+06
185.377	251.573	3868306
185.81	252.143	3638715
186.24	252.71	3.59882e+06
186.68	253.28	3.47367e+06
187.113	253.853	3.47879e+06
187.547	254.42	3.3063e+06
187.977	254.99	3287951
188.397	255.553	3.46191e+06
188.817	256.107	3411297
189.237	256.647	3.08828e+06
189.657	257.18	3.21415e+06
190.083	257.713	3.52348e+06
190.507	258.25	3.93836e+06
190.943	258.793	3.93582e+06
191.393	259.333	3.76325e+06
191.843	259.87	3447144
192.313	260.4	3.46392e+06
192.783	260.923	3.19976e+06
193.263	261.443	3.1542e+06
193.733	261.967	3.09154e+06
194.213	262.49	3.38272e+06
194.693	263.013	4.0895e+06
195.157	263.543	3628776
195.613	264.077	3.6878e+06
196.067	264.623	3622517
196.52	265.167	3.30221e+06
197.013	265.723	3403380
197.487	266.28	3.49261e+06
197.95	266.837	4092129
198.443	267.39	3631327
198.903	267.95	3.76026e+06
199.393	268.513	3.40138e+06
199.857	269.08	3.50902e+06
200.343	269.653	3.70983e+06
200.81	270.22	3497514
201.28	270.79	3.64585e+06
201.747	271.353	3.21171e+06
202.193	271.907	3.88661e+06
202.647	272.453	4.31729e+06
203.087	272.993	4498229
203.517	273.527	3.59027e+06
203.957	274.067	3.06244e+06
204.38	274.66	3601344
204.807	275.28	3.71912e+06
205.223	275.887	3.84049e+06
205.643	276.487	3.98666e+06
206.067	277.08	4.19174e+06
206.48	277.673	4321657
206.917	278.257	4219506
207.347	278.823	4.37364e+06
207.797	279.377	4.08358e+06
208.233	279.923	4.31756e+06
208.687	280.457	3.7941e+06
209.13	280.993	3.88973e+06
209.59	281.557	4.07892e+06
210.04	282.157	3.99008e+06
210.497	282.76	4.02167e+06
210.957	283.36	4025131
211.41	283.95	3.81007e+06
211.873	284.537	3687325
212.31	285.107	3.67341e+06
212.777	285.66	3657209
213.237	286.203	3410140
213.683	286.747	3.40971e+06
214.14	287.287	3.20479e+06
214.6	287.823	3184101
215.047	288.36	3.22894e+06
215.507	288.897	3227745
215.967	289.433	3.39355e+06
216.42	289.973	3.45778e+06
216.88	290.503	3.46698e+06
217.337	291.037	3.43131e+06
217.8	291.57	3.18133e+06
218.267	292.09	3216444
218.73	292.61	3.10862e+06
219.187	293.13	3544357
219.64	293.65	3.90657e+06
220.103	294.173	3769804
220.55	294.703	4.28251e+06
221.007	295.227	2485545
221.457	295.737	2846853
221.903	296.247	2.59159e+06
222.36	296.75	3.29977e+06
222.807	297.25	2.79707e+06
223.277	297.743	2.9502e+06
223.723	298.233	3372464
224.183	298.72	3.37148e+06
224.63	299.203	3.3675e+06
225.07	299.69	3.18526e+06
225.517	300.18	3.14119e+06
225.953	300.67	3.07517e+06
226.407	301.167	3.15269e+06
226.847	301.677	3.7741e+06
227.303	302.2	3.63588e+06
227.743	302.747	4.09918e+06
228.19	303.337	4.04408e+06
228.637	303.973	3.74943e+06
229.08	304.617	3.76914e+06
229.53	305.25	4.15039e+06
229.98	305.9	3941354
230.42	306.553	4590313
230.857	307.167	4330656
231.31	307.77	3.94595e+06
231.75	308.373	3.69178e+06
232.193	308.95	3.44217e+06
232.63	309.517	3.72509e+06
233.077	310.077	4.09268e+06
233.52	310.627	4062405
233.957	311.167	3500492
234.393	311.707	3874477
234.833	312.263	4.30572e+06
235.26	312.847	4316585
235.707	313.447	4.18161e+06
236.143	314.057	4.34067e+06
236.583	314.68	3776917
237.033	315.297	3646463
237.477	315.89	3969440
237.923	316.473	4.39205e+06
238.38	317.047	3831823
238.833	317.617	3.59852e+06
239.3	318.187	3.42764e+06
239.753	318.763	3.53496e+06
240.223	319.347	3.48599e+06
240.683	319.933	3.97755e+06
241.14	320.513	4.3087e+06
241.587	321.093	3867785
242.027	321.687	3.90638e+06
242.463	322.29	3.63988e+06
242.893	322.9	3.76296e+06
243.32	323.51	3660111
243.74	324.1	4081017
244.163	324.677	4099464
244.58	325.24	3.85408e+06
244.997	325.807	3811309
245.413	326.377	3.57872e+06
245.827	326.957	3.34344e+06
246.24	327.533	3874062
246.65	328.107	4252030
247.067	328.683	4.19692e+06
247.497	329.253	4.01283e+06
247.923	329.823	3.64654e+06
248.367	330.383	3.87297e+06
248.793	330.937	3.88278e+06
249.217	331.48	3.42774e+06
249.637	332.017	3.34397e+06
250.07	332.563	3.30398e+06
250.493	333.12	3.4935e+06
250.923	333.68	4.10553e+06
251.35	334.24	3.96073e+06
251.773	334.81	3.92473e+06
252.22	335.383	3.48789e+06
252.673	335.963	3.25896e+06
253.11	336.55	3.26004e+06
253.57	337.133	3.75524e+06
254.013	337.707	3.97494e+06
254.47	338.28	3.91306e+06
254.923	338.853	3.60726e+06
255.373	339.43	3321412
255.837	340.02	3.23783e+06
256.283	340.6	3.79346e+06
256.76	341.173	4392750
257.22	341.737	4128116
257.693	342.303	3.76334e+06
258.157	342.877	3637948
258.617	343.45	3344285
259.067	344.023	3.37593e+06
259.523	344.587	3.9147e+06
259.983	345.143	4.03655e+06
260.45	345.703	3.61845e+06
260.903	346.273	3.46422e+06
261.353	346.853	3.38294e+06
261.797	347.433	3.49556e+06
262.253	348.003	3.84672e+06
262.693	348.573	4001355
263.153	349.137	3696829
263.593	349.71	3.49579e+06
264.057	350.28	3251090
264.503	350.857	3.335e+06
264.97	351.427	3534917
265.41	351.993	3952869
265.857	352.563	3.77375e+06
266.307	353.137	3.4743e+06
266.747	353.71	3.32256e+06
267.197	354.287	3.46444e+06
267.64	354.863	4.06232e+06
268.09	355.433	4.03613e+06
268.527	356.007	3.77226e+06
268.973	356.577	3.87577e+06
269.407	357.163	3.47678e+06
269.847	357.747	3.31833e+06
270.297	358.327	3.31173e+06
270.733	358.9	3.84656e+06
271.183	359.463	4.36481e+06
271.623	360.03	3796893
272.073	360.593	3.81666e+06
272.52	361.157	3.24635e+06
272.963	361.72	3.35573e+06
273.413	362.277	3.97626e+06
273.867	362.827	3.79342e+06
274.323	363.373	3502566
274.77	363.927	3.11597e+06
275.217	364.48	2.99335e+06
275.66	365.047	2.99844e+06
276.097	365.613	3.27423e+06
276.533	366.177	3.46462e+06
276.973	366.743	4.01534e+06
277.413	367.307	3.42921e+06
277.87	367.877	3231287
278.317	368.45	3103969
278.77	369.03	3.16996e+06
279.223	369.613	3279680
279.673	370.19	3.42649e+06
280.123	370.76	3.69903e+06
280.567	371.327	3.62309e+06
281.013	371.9	3.25937e+06
281.453	372.473	2.98801e+06
281.897	373.05	3.04424e+06
282.327	373.633	3.45044e+06
282.76	374.203	3725792
283.207	374.77	3.69797e+06
283.637	375.337	3475611
284.07	375.903	3.35234e+06
284.503	376.47	3.14391e+06
284.94	377.043	3.4686e+06
285.383	377.613	3.87573e+06
285.82	378.183	3722011
286.267	378.76	3.06455e+06
286.703	379.347	3095651
287.147	379.93	3.00209e+06
287.587	380.507	3.7966e+06
288.023	381.077	4271311
288.457	381.647	3.8179e+06
288.89	382.217	3.51005e+06
289.317	382.79	3.25287e+06
289.743	383.353	3313741
290.173	383.913	4.01756e+06
290.6	384.47	4250731
291.02	385.023	3.78044e+06
291.44	385.577	3.30831e+06
291.863	386.137	3.21611e+06
292.283	386.703	3.16317e+06
292.697	387.27	3613680
293.11	387.827	3894763
293.517	388.383	3.83634e+06
293.957	388.953	3328727
294.327	389.53	3.53477e+06
294.73	390.123	3.05576e+06
295.13	390.7	3.59876e+06
295.527	391.273	3.73364e+06
295.92	391.84	3.78445e+06
296.31	392.41	3.561e+06
296.697	392.973	3.12706e+06
297.083	393.533	3.32747e+06
297.47	394.087	3.57631e+06
297.853	394.643	4014117
298.237	395.2	3.58908e+06
298.617	395.763	3550273
298.993	396.333	3.17656e+06
299.37	396.913	3.20103e+06
299.743	397.493	4037158
300.113	398.06	4.29778e+06
300.48	398.623	3.7507e+06
300.847	399.183	3.54484e+06
301.213	399.743	2.98686e+06
301.59	400.29	2.90166e+06
301.97	400.83	3.22148e+06
302.367	401.37	3.76348e+06
302.763	401.91	3.7042e+06
303.153	402.44	2.98207e+06
303.547	402.967	2754262
303.93	403.49	2833097
304.313	404.01	3.51331e+06
304.693	404.533	3.42561e+06
305.08	405.053	3427382
305.463	405.567	3.49115e+06
305.853	406.083	2979235
306.237	406.607	2.66659e+06
306.623	407.137	2.86526e+06
307.01	407.673	3.26492e+06
307.393	408.213	4.05603e+06
307.777	408.757	3374123
308.16	409.31	3.36686e+06
308.54	409.87	3152926
308.933	410.44	3004987
309.32	411.02	3.25235e+06
309.727	411.587	3.94733e+06
310.127	412.16	3910953
310.553	412.74	3.6422e+06
310.99	413.32	3.32352e+06
311.437	413.903	2.95967e+06
311.887	414.483	3366096
312.34	415.06	3.99429e+06
312.79	415.627	4125430
313.24	416.193	3.57277e+06
313.68	416.77	3.17346e+06
314.123	417.36	3.10746e+06
314.553	417.957	3.50805e+06
314.977	418.533	3.88288e+06
315.397	419.11	3.96778e+06
315.813	419.683	3.72037e+06
316.23	420.26	3.74042e+06
316.647	420.84	3259280
317.083	421.417	3179661
317.52	421.993	3.94044e+06
317.953	422.557	3.80388e+06
318.39	423.123	3.6583e+06
318.833	423.687	3.43717e+06
319.31	424.26	3.33119e+06
319.78	424.837	3271181
320.257	425.4	3.79117e+06
320.737	425.957	3.68273e+06
321.22	426.513	3.45516e+06
321.693	427.073	3.22872e+06
322.193	427.633	2.90019e+06
322.66	428.19	3.51557e+06
323.143	428.74	3.92175e+06
323.61	429.29	3.60244e+06
324.08	429.843	3723344
324.543	430.407	3.50781e+06
324.997	430.967	3.19717e+06
325.463	431.53	3304114
325.91	432.09	4.09384e+06
326.347	432.643	3969715
326.773	433.193	3794018
327.213	433.747	3.78169e+06
327.643	434.303	3.09168e+06
328.073	434.853	3542517
328.497	435.407	3.83799e+06
328.923	435.953	3.74124e+06
329.357	436.5	3.77614e+06
329.787	437.047	3.49041e+06
330.223	437.597	3232522
330.673	438.143	3.50081e+06
331.1	438.687	4236787
331.55	439.22	3.50255e+06
331.977	439.757	3.66546e+06
332.41	440.293	2.93272e+06
332.857	440.83	3.2569e+06
333.287	441.367	4.02733e+06
333.74	441.893	4.78391e+06
334.18	442.417	4.41223e+06
334.62	442.95	4.24014e+06
335.083	443.513	4.84422e+06
335.527	444.08	4.36396e+06
335.983	444.64	4.2467e+06
336.427	445.187	4198442
336.88	445.727	3.97976e+06
337.327	446.267	4.03918e+06
337.77	446.8	3.74294e+06
338.23	447.327	3.54678e+06
338.67	447.85	3.52884e+06
339.12	448.373	3.5084e+06
339.557	448.893	3.45087e+06
339.993	449.417	3.66763e+06
340.427	449.96	3.6532e+06
340.86	450.513	3.56588e+06
341.297	451.087	3.39675e+06
341.727	451.67	3.45344e+06
342.173	452.27	3.65314e+06
342.61	452.87	3.3551e+06
343.06	453.47	3.74769e+06
343.503	454.063	3664102
343.967	454.653	3.37942e+06
344.42	455.233	3.79125e+06
344.88	455.81	3.9477e+06
345.327	456.387	4370655
345.79	456.967	3.7269e+06
346.24	457.557	3.91389e+06
346.697	458.15	3.45547e+06
347.153	458.747	3657748
347.61	459.34	3.3772e+06
348.057	459.927	3.81348e+06
348.513	460.51	4269962
348.957	461.087	4.05253e+06
349.41	461.657	3.54018e+06
349.857	462.23	3.61665e+06
350.303	462.803	3.52204e+06
350.753	463.377	3.43121e+06
351.203	463.933	3.82634e+06
351.643	464.487	4.1586e+06
352.083	465.037	3.61027e+06
352.517	465.593	3.52428e+06
352.967	466.16	3.86456e+06
353.403	466.747	3668386
353.853	467.337	3952538
354.293	467.917	4.04787e+06
354.743	468.49	4607714
355.2	469.06	4196824
355.653	469.627	3.78168e+06
356.123	470.19	3.55378e+06
356.583	470.753	3.2755e+06
357.047	471.3	3.25053e+06
357.527	471.837	3168845
358	472.36	2.96469e+06
358.457	472.883	3.02448e+06
358.9	473.403	3585128
359.34	473.933	4.32474e+06
359.777	474.467	3.8164e+06
360.207	475.013	3.89123e+06
360.627	475.583	3.44234e+06
361.04	476.177	3.16643e+06
361.45	476.767	3.15707e+06
361.86	477.357	3815655
362.263	477.93	3817129
362.677	478.5	3.74737e+06
363.083	479.07	3.73136e+06
363.49	479.643	3489894
363.9	480.217	3.30716e+06
364.31	480.793	3.64385e+06
364.73	481.357	3.73038e+06
365.147	481.91	4.13894e+06
365.573	482.46	3.85499e+06
365.997	483.017	3613982
366.443	483.577	3786735
366.883	484.147	3.19651e+06
367.333	484.72	3.57303e+06
367.773	485.287	3958286
368.23	485.85	4281798
368.667	486.417	4.09337e+06
369.127	486.993	3.45308e+06
369.58	487.57	3.4021e+06
370.023	488.153	3.39145e+06
370.483	488.733	3.25878e+06
370.93	489.31	4.01428e+06
371.383	489.88	3.68096e+06
371.837	490.45	3.47392e+06
372.303	491.02	3605448
372.753	491.607	3393605
373.22	492.193	3.52614e+06
373.677	492.773	3.64329e+06
374.137	493.347	4.11599e+06
374.583	493.917	3.52527e+06
375.053	494.49	3727316
375.5	495.073	3.71683e+06
375.97	495.667	3.43834e+06
376.42	496.267	3.58768e+06
376.88	496.86	3.81995e+06
377.33	497.45	4200539
377.793	498.037	4.30507e+06
378.25	498.623	3.73824e+06
378.703	499.213	3.60779e+06
379.16	499.803	3.5453e+06
379.62	500.4	3.36284e+06
380.083	500.987	3.70008e+06
380.54	501.567	3.80687e+06
381.017	502.147	3.4047e+06
381.49	502.73	3.44277e+06
381.973	503.313	3.50579e+06
382.44	503.91	3.39985e+06
382.91	504.51	3.73796e+06
383.37	505.107	3986322
383.833	505.693	4.28029e+06
384.297	506.27	4176253
384.75	506.843	3.84869e+06
385.213	507.43	3.89331e+06
385.667	508.027	3.26742e+06
386.127	508.623	3480898
386.583	509.227	4065064
387.033	509.82	3813276
387.497	510.417	3864638
387.953	511.02	4.12138e+06
388.42	511.633	3.77106e+06
388.883	512.233	3759151
389.34	512.817	4361807
389.81	513.397	4286197
390.27	513.977	4.54239e+06
390.733	514.567	4.21955e+06
391.193	515.167	4.02522e+06
391.65	515.777	4.03533e+06
392.107	516.397	3.88226e+06
392.56	516.997	4308200
393.01	517.583	4.93257e+06
393.457	518.153	4786756
393.897	518.72	4.03055e+06
394.337	519.28	3.65613e+06
394.783	519.843	3.60892e+06
395.223	520.397	3.77632e+06
395.677	520.947	4.51879e+06
396.12	521.493	4.11401e+06
396.563	522.047	3.89786e+06
397.007	522.607	3302103
397.44	523.177	3.34745e+06
397.88	523.737	4650958
398.313	524.293	4573113
398.757	524.843	4539129
399.19	525.397	4.08801e+06
399.637	525.957	3.85783e+06
400.07	526.52	2.86548e+06
400.527	527.08	3.53333e+06
400.973	527.637	4663332
401.43	528.19	4.38892e+06
401.877	528.74	4.12031e+06
402.323	529.283	4.06458e+06
402.767	529.823	3.62638e+06
403.207	530.357	3.5155e+06
403.643	530.883	3.63281e+06
404.077	531.42	2.91889e+06
404.503	531.96	3.16934e+06
404.93	532.5	3542636
405.353	533.04	3.55886e+06
405.767	533.587	3.37604e+06
406.183	534.147	3.38431e+06
406.59	534.71	3.40957e+06
406.997	535.273	3.74753e+06
407.403	535.827	4332958
407.803	536.38	4.43475e+06
408.203	536.927	3783808
408.597	537.48	4034196
408.99	538.043	3839161
409.377	538.613	3649224
409.763	539.18	4.06694e+06
410.147	539.743	4.5802e+06
410.527	540.303	4.3412e+06
410.907	540.867	3831223
411.287	541.437	3664991
411.663	542.01	3.47087e+06
412.037	542.58	3469529
412.41	543.14	4.63899e+06
412.783	543.697	4.77309e+06
413.153	544.25	5889718
413.523	544.807	4.97134e+06
413.893	545.403	4542093
414.26	546.053	4.92973e+06
414.623	546.687	4846860
414.987	547.317	4391563
415.353	547.93	4.94794e+06
415.713	548.53	4609414
416.077	549.12	4.45319e+06
416.44	549.7	4.24878e+06
416.803	550.277	4.43838e+06
417.173	550.857	3.92107e+06
417.547	551.457	3.72927e+06
417.933	552.077	4.1418e+06
418.32	552.72	4.01062e+06
418.717	553.363	4.36539e+06
419.12	554.023	4181709
419.523	554.693	4.06251e+06
419.943	555.367	3973331
420.367	556.02	4.22117e+06
420.8	556.66	4168357
421.227	557.29	3.90575e+06
421.657	557.91	4.05574e+06
422.087	558.523	4.13714e+06
422.53	559.127	3.75396e+06
422.977	559.72	3808155
423.41	560.31	4.17685e+06
423.873	560.9	4.37743e+06
424.337	561.497	3.88388e+06
424.783	562.09	4.2457e+06
425.243	562.68	4477756
425.683	563.267	4.99176e+06
426.133	563.847	4.95572e+06
426.57	564.427	4417880
427.003	565.023	4789901
427.44	565.647	4765042
427.88	566.253	5.13676e+06
428.313	566.857	5702591
428.773	567.45	5.40867e+06
429.233	568.037	4917078
429.68	568.633	4.83185e+06
430.123	569.24	4.65772e+06
430.577	569.853	4543343
431.027	570.457	4.91828e+06
431.487	571.047	5.56937e+06
431.943	571.633	4.90673e+06
432.417	572.233	4935581
432.887	572.86	5022139
433.36	573.493	4590228
433.85	574.12	4.54229e+06
434.323	574.737	5.35734e+06
434.783	575.353	5.29694e+06
435.24	575.977	4950633
435.69	576.607	4881281
436.147	577.253	4.71481e+06
436.593	577.917	4682896
437.06	578.58	4.15024e+06
437.497	579.227	4693363
437.953	579.86	5.04728e+06
438.393	580.493	4875085
438.84	581.123	4.97672e+06
439.277	581.77	4.24714e+06
439.723	582.447	4735905
440.16	583.107	4818253
440.603	583.743	5.22273e+06
441.037	584.387	5177481
441.48	585.02	4414976
441.917	585.663	4776031
442.353	586.317	4.61956e+06
442.793	586.967	4642330
443.227	587.597	4.99566e+06
443.67	588.213	4799555
444.097	588.817	4.72488e+06
444.537	589.42	4.63559e+06
444.96	590.037	4333115
445.39	590.65	4.71211e+06
445.813	591.267	5042141
446.247	591.89	4.74171e+06
446.67	592.527	4470051
447.1	593.193	4.51856e+06
447.523	593.86	4360467
447.95	594.503	4649013
448.37	595.13	4.91014e+06
448.793	595.75	4.34036e+06
449.217	596.37	4356274
449.633	596.993	3.80589e+06
450.057	597.61	4.61056e+06
450.48	598.217	4.6125e+06
450.917	598.837	4.35597e+06
451.377	599.453	4.81881e+06
451.827	600.093	4327613
452.28	600.767	4269121
452.73	601.423	4596424
453.183	602.06	4.73663e+06
453.64	602.69	4729908
454.087	603.317	4.59389e+06
454.54	603.93	4494139
454.987	604.557	4307440
455.433	605.173	4.69025e+06
455.873	605.803	5146086
456.31	606.427	4.50617e+06
456.773	607.06	4379838
457.237	607.71	4.42379e+06
457.68	608.34	5.01789e+06
458.123	608.96	4914503
458.56	609.57	4.8406e+06
459.01	610.177	4.36087e+06
459.443	610.79	4308577
459.87	611.39	4.20922e+06
460.303	611.983	4.87636e+06
460.727	612.58	4.58711e+06
461.143	613.187	4249696
461.56	613.817	4539288
461.97	614.463	4636065
462.38	615.093	4861509
462.787	615.73	5.24194e+06
463.19	616.36	4921001
463.597	617	4306704
463.997	617.633	3.80289e+06
464.39	618.257	4324556
464.79	618.853	4.47554e+06
465.19	619.437	4.40529e+06
465.587	620.013	4.07197e+06
465.983	620.59	3876756
466.377	621.173	3731813
466.78	621.763	4205270
467.177	622.363	4.18805e+06
467.587	622.963	4758674
467.987	623.58	4.66686e+06
468.387	624.203	3.98145e+06
468.783	624.847	3.97101e+06
469.18	625.503	3.96985e+06
469.583	626.143	4.3395e+06
469.98	626.767	4.1899e+06
470.38	627.383	3.98071e+06
470.783	627.997	3.955e+06
471.18	628.61	3.85384e+06
471.59	629.213	3.72167e+06
471.99	629.8	4.543e+06
472.39	630.387	4.45401e+06
472.797	630.977	4.12505e+06
473.203	631.577	4.33259e+06
473.61	632.21	4.18671e+06
474.013	632.853	4.19819e+06
474.417	633.483	4477454
474.82	634.103	4568352
475.223	634.713	4.12318e+06
475.623	635.32	3.8991e+06
476.02	635.93	3.78138e+06
476.417	636.537	4023406
476.813	637.133	4217932
477.207	637.74	3.89919e+06
477.6	638.343	4.20484e+06
477.993	638.96	3.89214e+06
478.387	639.583	4.10963e+06
478.78	640.207	3600860
479.183	640.82	4074092
479.583	641.417	4.31881e+06
480.003	642.003	4285257
480.417	642.59	3786178
480.843	643.177	3642726
481.273	643.783	3.95702e+06
481.713	644.39	4.52801e+06
482.163	644.997	4.14923e+06
482.6	645.6	3.98615e+06
483.047	646.213	3.93905e+06
483.497	646.823	3.87532e+06
483.957	647.44	3.79046e+06
484.42	648.05	4062597
484.867	648.657	4207596
485.33	649.263	3880579
485.783	649.873	3.7798e+06
486.233	650.5	3.87128e+06
486.697	651.123	3.74968e+06
487.15	651.747	3.89112e+06
487.607	652.353	4.41171e+06
488.05	652.947	4.73335e+06
488.487	653.547	4.00995e+06
488.94	654.15	3.84089e+06
489.393	654.767	4.00825e+06
489.85	655.387	3845420
490.313	655.997	4.581e+06
490.76	656.613	4.37565e+06
491.213	657.227	4582070
491.673	657.85	4169132
492.137	658.473	4.04079e+06
492.6	659.09	4.38496e+06
493.083	659.707	4.97457e+06
493.547	660.31	4821484
494.013	660.917	4.04916e+06
494.48	661.533	4.2155e+06
494.93	662.163	3.92442e+06
495.383	662.793	4.19437e+06
495.833	663.407	4864008
496.287	664.01	4.65389e+06
496.737	664.61	4474658
497.173	665.203	4.05591e+06
497.627	665.813	4.19782e+06
498.073	666.42	3.83164e+06
498.52	667.02	4.36809e+06
498.957	667.61	4550438
499.4	668.197	4547761
499.84	668.79	4.05533e+06
500.28	669.39	4206240
500.73	669.997	4.06108e+06
501.177	670.593	4618733
501.623	671.19	4729509
502.063	671.797	4.43082e+06
502.507	672.403	4.41321e+06
502.947	673.013	4.29481e+06
503.383	673.623	4213160
503.817	674.213	4347367
504.253	674.807	4.62145e+06
504.68	675.403	4360081
505.12	676.01	4.47164e+06
505.55	676.62	4.12799e+06
505.98	677.23	4279778
506.407	677.82	4.67082e+06
506.833	678.403	5.18765e+06
507.257	678.98	5.07046e+06
507.68	679.563	4694190
508.107	680.153	4.32175e+06
508.53	680.753	4.17828e+06
508.97	681.363	4311861
509.397	681.967	4687716
509.827	682.573	5.00799e+06
510.25	683.173	4336139
510.677	683.773	4.04232e+06
511.1	684.377	3.82187e+06
511.52	684.973	4.37465e+06
511.937	685.567	4.64852e+06
512.35	686.153	4897029
512.757	686.743	4.26754e+06
513.16	687.337	3.85732e+06
513.56	687.94	3.90917e+06
513.957	688.547	3.91069e+06
514.347	689.163	3.95066e+06
514.737	689.767	4577005
515.123	690.367	4.23412e+06
515.507	690.967	4053769
515.89	691.563	3945180
516.27	692.173	3.95702e+06
516.647	692.787	3674505
517.023	693.393	3889124
517.397	693.993	4201537
517.77	694.597	4.13295e+06
518.14	695.197	4.327e+06
518.51	695.803	3.90299e+06
518.873	696.42	3.79724e+06
519.24	697.04	3.88648e+06
519.603	697.66	3934281
519.963	698.267	4214123
520.327	698.877	4.17912e+06
520.687	699.483	3.78182e+06
521.047	700.093	3.80283e+06
521.41	700.703	4.01078e+06
521.773	701.293	4.45632e+06
522.133	701.883	4648347
522.497	702.473	4.10168e+06
522.86	703.073	3895360
523.223	703.68	3867557
523.587	704.29	4254403
523.95	704.89	4.78228e+06
524.317	705.49	4510177
524.683	706.097	4390545
525.053	706.717	3.93396e+06
525.42	707.347	3.81496e+06
525.787	707.96	4.47091e+06
526.157	708.563	4.3698e+06
526.523	709.16	4.42079e+06
526.887	709.76	3.87432e+06
527.25	710.37	3.8889e+06
527.613	710.987	3.97451e+06
527.977	711.593	4.32435e+06
528.34	712.187	4.52434e+06
528.703	712.773	4.12544e+06
529.063	713.367	4144289
529.427	713.97	4.11111e+06
529.787	714.583	3848399
530.15	715.197	4.02431e+06
530.513	715.797	4.04195e+06
530.873	716.39	4.27261e+06
531.237	716.98	4.22264e+06
531.603	717.573	4.14817e+06
531.973	718.17	4.01001e+06
532.343	718.773	3.87021e+06
532.72	719.37	3953326
533.103	719.963	4.37743e+06
533.49	720.553	4.36308e+06
533.873	721.143	4163142
534.263	721.74	4.0238e+06
534.67	722.343	3950140
535.083	722.94	4073351
535.503	723.54	4.39119e+06
535.927	724.147	4471811
536.353	724.76	4.17785e+06
536.793	725.39	4.4195e+06
537.233	726.023	4.37322e+06
537.677	726.647	3961451
538.117	727.25	4.12257e+06
538.563	727.843	4.33072e+06
539.013	728.433	4450981
539.447	729.023	4229758
539.88	729.617	3.97469e+06
540.307	730.197	4.36085e+06
540.733	730.78	4568620
541.15	731.363	4.21099e+06
541.567	731.963	4.43302e+06
541.98	732.6	4.14179e+06
542.393	733.273	4.23575e+06
542.803	733.947	4325954
543.213	734.587	4186307
543.617	735.207	4.89106e+06
544.023	735.813	4.55188e+06
544.43	736.413	4405721
544.843	737.017	4.28088e+06
545.257	737.62	3.69561e+06
545.683	738.22	4634846
546.12	738.797	5.10975e+06
546.55	739.367	4835792
547	739.94	4996880
547.45	740.527	4.2215e+06
547.917	741.14	4122195
548.387	741.763	4.23853e+06
548.843	742.383	4.90827e+06
549.287	743.01	4.91513e+06
549.737	743.643	4.76602e+06
550.193	744.27	4.5058e+06
550.653	744.897	4207446
551.13	745.527	4.10819e+06
551.58	746.143	4.54368e+06
552.06	746.75	4.41312e+06
552.517	747.357	4540761
553	747.97	4.51969e+06
553.467	748.593	4338596
553.937	749.23	4.15792e+06
554.41	749.86	4302543
554.873	750.47	4556776
555.35	751.08	4603003
555.803	751.693	4.34711e+06
556.27	752.303	3980351
556.737	752.913	3.95527e+06
557.2	753.51	4137836
557.667	754.107	4591701
558.123	754.703	4626334
558.58	755.303	4506034
559.033	755.91	4350826
559.49	756.523	4303413
559.943	757.14	4.22788e+06
560.403	757.747	4834345
560.86	758.347	4447629
561.313	758.947	4.67146e+06
561.767	759.543	4.12536e+06
562.21	760.143	3.96156e+06
562.657	760.743	4.14533e+06
563.097	761.33	4.58773e+06
563.56	761.91	4325048
564	762.49	4150112
564.457	763.067	4504352
564.897	763.66	4.02342e+06
565.343	764.263	3.89108e+06
565.78	764.873	4344130
566.217	765.473	5089647
566.653	766.07	5.22321e+06
567.08	766.67	4515671
567.51	767.283	4.48524e+06
567.94	767.93	4.64347e+06
568.367	768.59	4.63141e+06
568.803	769.23	4435796
569.23	769.853	5138432
569.663	770.473	4746810
570.103	771.093	4777509
570.533	771.713	4432713
570.98	772.34	4558696
571.407	772.95	4618737
571.843	773.553	4990457
572.273	774.147	4.66076e+06
572.703	774.75	4342629
573.14	775.363	4.39565e+06
573.57	775.987	4.19735e+06
573.997	776.607	3.98469e+06
574.42	777.223	4.55456e+06
574.843	777.833	5.05301e+06
575.257	778.423	4553936
575.667	779.017	4.5566e+06
576.073	779.63	4.47802e+06
576.477	780.257	4.23361e+06
576.877	780.88	3.97297e+06
577.277	781.487	4339607
577.673	782.097	4.88547e+06
578.067	782.71	4471024
578.46	783.323	4.56215e+06
578.853	783.943	4300801
579.243	784.567	4.06905e+06
579.633	785.187	4.38824e+06
580.027	785.81	4.51257e+06
580.433	786.407	4611457
580.87	786.997	4.26633e+06
581.283	787.593	4.23955e+06
581.717	788.2	4.22329e+06
582.137	788.813	4.13653e+06
582.553	789.427	4.3822e+06
582.967	790.037	4.84145e+06
583.38	790.637	4.25369e+06
583.793	791.243	4501124
584.2	791.857	4.06715e+06
584.61	792.477	3.97547e+06
585.013	793.08	4.2219e+06
585.413	793.68	4.53808e+06
585.817	794.273	4.36552e+06
586.217	794.873	4.23747e+06
586.62	795.48	4.19395e+06
587.02	796.09	4.09059e+06
587.427	796.687	3882432
587.833	797.277	4.50185e+06
588.25	797.863	4674921
588.677	798.453	4382947
589.11	799.04	4.12585e+06
589.53	799.643	4.1798e+06
589.95	800.24	4416128
590.387	800.83	4.7951e+06
590.827	801.413	4.25215e+06
591.287	802.003	4310713
591.743	802.603	4407914
592.223	803.2	4.14647e+06
592.677	803.797	5007824
593.143	804.387	4.61206e+06
593.623	804.973	4357044
594.077	805.573	4204441
594.523	806.18	4162357
594.983	806.783	4.23794e+06
595.427	807.37	4618034
595.887	807.957	4518195
596.34	808.55	4.26109e+06
596.803	809.157	4.18142e+06
597.26	809.777	4.15957e+06
597.71	810.397	4.50013e+06
598.15	811.017	4685849
598.607	811.623	4.70546e+06
599.06	812.23	4.33909e+06
599.51	812.843	3.99331e+06
599.97	813.463	4082366
600.42	814.073	4223178
600.92	814.677	4582193
601.387	815.293	4.72076e+06
601.903	815.893	4.24127e+06
602.387	816.507	4236510
602.89	817.12	4.17601e+06
603.363	817.733	4.58958e+06
603.857	818.333	4380366
604.327	818.94	4245727
604.803	819.553	4.05962e+06
605.277	820.163	4022756
605.747	820.763	4.48653e+06
606.223	821.367	4696384
606.69	821.967	4549196
607.147	822.583	4397654
607.627	823.213	4.19255e+06
608.087	823.863	4.16521e+06
608.53	824.493	4.29537e+06
608.977	825.113	4808151
609.42	825.73	4598092
609.85	826.35	4.34634e+06
610.28	826.963	4.28286e+06
610.703	827.58	4.19716e+06
611.12	828.187	4188307
611.567	828.79	4.62979e+06
611.987	829.383	4511946
612.423	829.97	4.57254e+06
612.85	830.56	4284619
613.273	831.157	3.92509e+06
613.723	831.773	3.94325e+06
614.157	832.377	4.17666e+06
614.607	832.973	4689016
615.04	833.56	4876695
615.48	834.163	4.31619e+06
615.91	834.777	4.31926e+06
616.347	835.413	4.03209e+06
616.773	836.05	4.05871e+06
617.213	836.683	4.46056e+06
617.64	837.303	4.71252e+06
618.077	837.937	4451678
618.503	838.57	4.10058e+06
618.93	839.213	4.10843e+06
619.36	839.84	4.16275e+06
619.79	840.45	4.39669e+06
620.223	841.057	4314522
620.647	841.663	4.17585e+06
621.083	842.263	3.9486e+06
621.507	842.867	4329235
621.937	843.467	4.56035e+06
622.36	844.063	4532077
622.783	844.667	4360131
623.2	845.277	4.13802e+06
623.62	845.913	3.94406e+06
624.033	846.553	4.03002e+06
624.45	847.177	4.10272e+06
624.87	847.773	4.38377e+06
625.283	848.36	4402030
625.713	848.95	4.31949e+06
626.13	849.547	4358554
626.547	850.163	4180469
626.963	850.787	4.36928e+06
627.39	851.41	4515508
627.813	852.03	4865188
628.26	852.657	4511065
628.693	853.283	4.00042e+06
629.147	853.913	4.20375e+06
629.59	854.55	3.83573e+06
630.053	855.17	3.9664e+06
630.503	855.787	4.59036e+06
630.973	856.39	4199182
631.437	856.993	4098846
631.903	857.603	3992885
632.38	858.22	3.92408e+06
632.837	858.823	3.98561e+06
633.3	859.42	4.41067e+06
633.753	860.017	3.93084e+06
634.217	860.607	3.87637e+06
634.67	861.2	3.83913e+06
635.143	861.797	3.82859e+06
635.597	862.393	3810688
636.067	862.993	4.15848e+06
636.523	863.59	4147954
636.987	864.19	4295808
637.443	864.79	3.86198e+06
637.893	865.393	3.52537e+06
638.353	865.993	3.58096e+06
638.803	866.577	4216128
639.26	867.147	4.37236e+06
639.707	867.72	4.11052e+06
640.207	868.297	3.76434e+06
640.67	868.88	4.03847e+06
641.12	869.47	3.89045e+06
641.567	870.067	4497632
642.033	870.66	4643050
642.487	871.267	4.27591e+06
642.927	871.903	4465491
643.367	872.573	4.10129e+06
643.803	873.247	3.9468e+06
644.23	873.893	4584054
644.653	874.537	4.61024e+06
645.067	875.17	3.93035e+06
645.483	875.803	4242196
645.9	876.43	3845656
646.32	877.04	4.13398e+06
646.74	877.64	4.37864e+06
647.153	878.23	4172613
647.57	878.817	4.1107e+06
647.983	879.417	4371061
648.4	880.043	4027951
648.81	880.673	3.97968e+06
649.22	881.307	4.09012e+06
649.627	881.93	4373900
650.033	882.547	4.23072e+06
650.437	883.167	4.0832e+06
650.837	883.793	3.84859e+06
651.233	884.417	3.73789e+06
651.63	885.04	3.67524e+06
652.02	885.657	4.16468e+06
652.413	886.25	4380324
652.8	886.843	4101914
653.183	887.433	3.83876e+06
653.567	888.04	4.04018e+06
653.947	888.667	3.78195e+06
654.323	889.29	3.84973e+06
654.7	889.903	4.16696e+06
655.077	890.52	4267253
655.453	891.133	4.13909e+06
655.827	891.753	3990415
656.197	892.37	4.01709e+06
656.573	892.97	4024619
656.943	893.553	4279082
657.317	894.127	4.29828e+06
657.687	894.707	4.06843e+06
658.06	895.297	4473249
658.433	895.877	4.3668e+06
658.807	896.463	3.92141e+06
659.183	897.05	3.86513e+06
659.56	897.633	4.67807e+06
659.943	898.22	4622944
660.327	898.827	4374312
660.723	899.463	4533046
661.13	900.123	4286712
661.57	900.793	3.87141e+06
662.007	901.44	4.36771e+06
662.467	902.073	4.46476e+06
662.907	902.703	4966615
663.333	903.337	4.32204e+06
663.75	903.97	3.99544e+06
664.16	904.59	4013583
664.57	905.197	4278195
664.973	905.797	4.86492e+06
665.373	906.4	4679957
665.77	907.01	4.3396e+06
666.157	907.64	4299510
666.547	908.29	4073158
666.93	908.943	4.23968e+06
667.313	909.583	4403479
667.693	910.223	4816785
668.077	910.86	4.64509e+06
668.453	911.5	4220957
668.837	912.153	4068729
669.213	912.79	4.08223e+06
669.593	913.417	4.74777e+06
669.973	914.037	4.6229e+06
670.353	914.657	4.75521e+06
670.737	915.29	4411061
671.117	915.927	4290067
671.5	916.553	4733841
671.883	917.17	4.77496e+06
672.267	917.78	4659523
672.663	918.39	4675289
673.053	919.003	4.31066e+06
673.447	919.63	4.10503e+06
673.847	920.243	4.28361e+06
674.257	920.863	4938935
674.683	921.47	4.29163e+06
675.113	922.08	4493905
675.55	922.693	4.09916e+06
675.99	923.313	4.09099e+06
676.453	923.927	4.22091e+06
676.927	924.543	4.64753e+06
677.4	925.147	4.29048e+06
677.873	925.757	4525015
678.35	926.37	4266977
678.827	926.99	3913426
679.297	927.6	4524721
679.813	928.203	4661312
680.307	928.8	4.50439e+06
680.813	929.4	4.53689e+06
681.317	930.007	4.27127e+06
681.807	930.623	4.12545e+06
682.307	931.23	4.0258e+06
682.793	931.833	4398435
683.28	932.43	4792149
683.78	933.037	4880220
684.253	933.653	4.01184e+06
684.74	934.293	4.16584e+06
685.21	934.93	4.03882e+06
685.67	935.553	4.34512e+06
686.15	936.177	4440295
686.613	936.797	4388618
687.1	937.42	4180217
687.583	938.047	3.7967e+06
688.07	938.663	3.94701e+06
688.577	939.27	4609961
689.057	939.863	4.36235e+06
689.55	940.463	4.49409e+06
690.03	941.073	4.02479e+06
690.503	941.683	3.89892e+06
690.98	942.297	4.16051e+06
691.44	942.91	4.64011e+06
691.923	943.523	4257231
692.393	944.143	4347201
692.85	944.78	4.18759e+06
693.317	945.413	3.93166e+06
693.773	946.037	4090293
694.247	946.657	4.63845e+06
694.703	947.27	4.77712e+06
695.173	947.883	4.44973e+06
695.647	948.507	4688469
696.11	949.153	4.16736e+06
696.587	949.793	4.32044e+06
697.067	950.42	4.76016e+06
697.547	951.037	5.08772e+06
698.03	951.653	4803942
698.51	952.287	4.50092e+06
698.99	952.943	4418217
699.487	953.597	4965411
699.97	954.247	4.96031e+06
700.453	954.9	4525983
700.937	955.567	4.45591e+06
701.417	956.26	4635573
701.883	956.93	4705451
702.387	957.58	4750265
702.867	958.213	4.44732e+06
703.35	958.853	4929792
703.84	959.497	4.27002e+06
704.32	960.16	4180247
704.79	960.793	4.55085e+06
705.257	961.413	5093834
705.717	962.037	4.98572e+06
706.187	962.663	4580498
706.65	963.317	4407282
707.11	964	4.29191e+06
707.567	964.66	4609484
708.037	965.31	4725728
708.5	965.957	4.98653e+06
708.967	966.613	4694824
709.437	967.297	4377100
709.897	967.967	4.23429e+06
710.367	968.6	4.16968e+06
710.833	969.21	4586181
711.297	969.81	4.54109e+06
711.777	970.413	4666375
712.233	971.057	4.15326e+06
712.723	971.73	4307818
713.21	972.41	4905902
713.683	973.083	4900229
714.19	973.783	4.85015e+06
714.68	974.503	4934999
715.173	975.227	4571515
715.663	975.897	4462321
716.153	976.547	5106687
716.627	977.193	4903713
717.113	977.843	4.70364e+06
717.583	978.513	3.90975e+06
718.047	979.187	4208834
718.523	979.84	4.37241e+06
718.987	980.453	5266214
719.45	981.063	4668649
719.917	981.687	4.86384e+06
720.383	982.337	4819894
720.833	983.037	4207274
721.293	983.727	4.60609e+06
721.743	984.39	4927247
722.197	985.047	4863455
722.647	985.7	4618731
723.09	986.38	4363047
723.547	987.083	4332714
723.99	987.743	4.01074e+06
724.437	988.357	4378790
724.88	988.947	4973719
725.313	989.53	4.8932e+06
725.753	990.12	5251959
726.187	990.75	4854778
726.623	991.463	4648139
727.053	992.183	5060845
727.477	992.88	5.16827e+06
727.903	993.6	5.23282e+06
728.327	994.327	4773928
728.743	995.077	4763319
729.157	995.77	5141159
729.567	996.443	5.31465e+06
729.97	997.09	5288468
730.37	997.747	5.38651e+06
730.767	998.41	4.55307e+06
731.163	999.093	4350629
731.553	999.757	4.44405e+06
731.943	1000.4	5.26585e+06
732.327	1001.05	5.24228e+06
732.71	1001.71	5289395
733.09	1002.38	4.82323e+06
733.47	1003.05	4828834
733.843	1003.7	5006768
734.22	1004.34	5.42223e+06
734.59	1004.98	5202580
734.963	1005.62	4825245
735.333	1006.27	4.52668e+06
735.703	1006.93	4.44658e+06
736.07	1007.57	5213110
736.437	1008.2	5.18911e+06
736.807	1008.83	5268479
737.18	1009.46	4.9053e+06
737.553	1010.12	4593422
737.933	1010.79	4.95005e+06
738.307	1011.45	5158082
738.687	1012.11	5.45325e+06
739.07	1012.76	5380291
739.463	1013.43	4.90508e+06
739.857	1014.11	4.72903e+06
740.247	1014.79	4355177
740.64	1015.45	4985808
741.033	1016.09	5.27272e+06
741.433	1016.74	5621049
741.837	1017.39	4.47945e+06
742.247	1018.07	4584303
742.673	1018.75	4790850
743.107	1019.41	4.56436e+06
743.537	1020.06	5.01005e+06
743.987	1020.7	5.45211e+06
744.43	1021.34	5135951
744.873	1021.99	4934916
745.327	1022.64	4.59295e+06
745.793	1023.27	4.499e+06
746.273	1023.9	4842185
746.753	1024.5	4.46061e+06
747.243	1025.12	4.64533e+06
747.737	1025.76	4612521
748.237	1026.43	4443243
748.75	1027.09	4.52248e+06
749.27	1027.73	5137796
749.773	1028.37	5.17241e+06
750.247	1029.02	5.11895e+06
750.707	1029.69	4.23648e+06
751.16	1030.36	4386321
751.607	1031.02	4495447
752.05	1031.65	4813801
752.483	1032.29	4.73223e+06
752.923	1032.92	4.89058e+06
753.377	1033.56	4.00768e+06
753.85	1034.2	4.24168e+06
754.337	1034.83	4718086
754.847	1035.45	4878190
755.34	1036.08	4.54152e+06
755.823	1036.72	4263371
756.287	1037.36	3.93923e+06
756.747	1037.99	4475365
757.223	1038.6	4894852
757.68	1039.22	4448440
758.15	1039.84	4.24247e+06
758.607	1040.47	4.1135e+06
759.077	1041.08	4.59352e+06
759.54	1041.7	5011577
760.003	1042.31	4811386
760.49	1042.94	4.49714e+06
760.967	1043.57	4065962
761.467	1044.2	4.45401e+06
761.94	1044.82	4892154
762.417	1045.42	4937063
762.877	1046.03	4643640
763.347	1046.64	4608062
763.817	1047.25	4474087
764.283	1047.87	5.3311e+06
764.753	1048.5	5.05676e+06
765.217	1049.14	5.10045e+06
765.677	1049.82	4586318
766.147	1050.52	4.70158e+06
766.61	1051.21	4922330
767.08	1051.89	5288993
767.54	1052.55	5029456
767.993	1053.2	4536780
768.45	1053.84	4.55527e+06
768.91	1054.48	4311918
769.363	1055.09	4.70369e+06
769.803	1055.71	5027235
770.257	1056.33	4861774
770.697	1056.96	4565058
771.157	1057.62	4.47222e+06
771.597	1058.28	4311799
772.04	1058.93	4696159
772.483	1059.56	4.78838e+06
772.92	1060.2	4.48968e+06
773.377	1060.84	4303248
773.823	1061.49	4254512
774.277	1062.13	4.35021e+06
774.743	1062.77	4440840
775.197	1063.39	4227050
775.65	1064.01	4277700
776.11	1064.64	3.80322e+06
776.563	1065.28	4.21922e+06
777.013	1065.9	4166121
777.473	1066.51	4486414
777.93	1067.12	4310018
778.39	1067.74	4.01883e+06
778.853	1068.36	3.83192e+06
779.31	1068.97	4293588
779.77	1069.57	4162708
780.227	1070.16	4234787
780.683	1070.75	4.46398e+06
781.133	1071.33	4451688
781.587	1071.92	4.10329e+06
782.043	1072.52	4.17407e+06
782.503	1073.12	4888768
782.957	1073.72	4883837
783.423	1074.34	4768941
783.87	1074.98	4.84683e+06
784.333	1075.63	4.64672e+06
784.783	1076.28	4983257
785.247	1076.92	5072915
785.697	1077.57	5.26056e+06
786.163	1078.22	4895247
786.613	1078.9	4475187
787.067	1079.58	4304802
787.52
787.97
788.423
788.873
789.317
789.78
790.223
790.677
791.13
791.583
792.05
792.497
792.95
793.39
793.837
794.273
794.713
795.15
795.593
796.04
796.503
796.953
797.403
797.853
798.297
798.75
799.193
799.637
800.077
800.513
800.947
801.38
801.81
802.237
802.663
803.087
803.507
803.923
804.337
804.75
805.157
805.563
805.963
806.36
806.757
807.15
807.543
807.933
808.323
808.71
809.097
809.477
809.86
810.243
810.627
811.01
811.393
811.783
812.177
812.573
812.973
813.377
813.783
814.187
814.597
815.027
815.467
815.93
816.393
816.87
817.363
817.823
818.31
818.767
819.25
819.697
820.153
820.59
821.023
821.473
821.903
822.357
822.79
823.237
823.667
824.12
824.56
825.007
825.453
825.893
826.347
826.787
827.23
827.673
828.107
828.547
828.987
829.42
829.863
830.307
830.763
831.207
831.667
832.117
832.563
833.023
833.47
833.913
834.357
834.797
835.237
835.67
836.123
836.56
837.003
837.44
837.883
838.32
838.767
839.213
839.653
840.1
840.537
840.977
841.413
841.857
842.297
842.733
843.167
843.6
844.027
844.457
844.883
845.32
845.747
846.18
846.617
847.047
847.48
847.92
848.363
848.803
849.24
849.697
850.137
850.58
851.023
851.467
851.907
852.357
852.8
853.24
853.687
854.127
854.567
855.01
855.46
855.9
856.347
856.793
857.233
857.673
858.113
858.55
858.99
859.427
859.86
860.297
860.73
861.163
861.62
862.07
862.527
862.973
863.413
863.853
864.293
864.733
[truncated: 494 more rows]

## Sheet: 241
fR	mR	mRMS
0.07	0.067	163296
0.476667	0.727	186364
0.88	1.38	218393
1.28333	2.03	194177
1.68667	2.69	193413
2.08667	3.377	165108
2.49	4.08	171753
2.89333	4.78	215114
3.29333	5.467	203297
3.69667	6.127	184984
4.10333	6.787	168970
4.51667	7.45	180407
4.92667	8.107	219043
5.33667	8.76	207683
5.75	9.403	207181
6.16667	10.053	168611
6.57667	10.7	199791
6.98667	11.343	222809
7.4	11.977	220494
7.80667	12.593	202224
8.21667	13.21	177816
8.62333	13.833	179726
9.03	14.477	182782
9.43667	15.123	208119
9.84667	15.77	225310
10.2533	16.393	216118
10.6633	17.017	200725
11.0733	17.65	173571
11.4833	18.287	208044
11.89	18.93	209845
12.3	19.56	208237
12.7133	20.177	196609
13.1233	20.803	177473
13.5333	21.437	154375
13.9433	22.077	238530
14.35	22.71	236543
14.7567	23.337	246846
15.16	23.983	218296
15.5667	24.64	189368
15.9733	25.31	195179
16.38	25.963	248486
16.7933	26.603	215876
17.2067	27.23	196870
17.62	27.863	193820
18.0333	28.493	212275
18.4467	29.117	236231
18.86	29.733	234019
19.2733	30.36	194775
19.6833	31.013	189841
20.0933	31.677	185945
20.5	32.34	200778
20.9067	33.01	193317
21.31	33.71	186854
21.71	34.413	199960
22.11	35.093	211532
22.5033	35.753	220828
22.8967	36.403	197349
23.2833	37.053	235829
23.67	37.707	199691
24.05	38.35	215536
24.4267	38.983	202906
24.8033	39.603	193810
25.1767	40.227	197724
25.5433	40.857	203667
25.9133	41.493	202886
26.2767	42.13	180244
26.6433	42.75	185297
27.01	43.377	192175
27.3733	44.017	184517
27.74	44.657	202004
28.1067	45.293	205068
28.4667	45.92	197373
28.83	46.563	180244
29.19	47.223	171878
29.5467	47.887	198718
29.9033	48.547	208784
30.26	49.193	188882
30.6167	49.847	176228
30.9733	50.513	175032
31.3267	51.183	199478
31.6833	51.847	217080
32.0367	52.493	182747
32.39	53.143	169603
32.7467	53.8	164503
33.1	54.457	203186
33.4567	55.12	204432
33.81	55.777	191182
34.1633	56.463	162376
34.52	57.173	163578
34.8733	57.877	207276
35.23	58.567	203044
35.5867	59.23	180698
35.94	59.9	168514
36.2967	60.597	178441
36.65	61.303	170901
37.0033	62.003	217068
37.3567	62.687	204923
37.71	63.357	186174
38.06	64.043	147673
38.4133	64.75	156157
38.7733	65.457	194659
39.14	66.167	210786
39.51	66.863	178716
39.8933	67.57	175383
40.2867	68.28	163119
40.6933	68.977	217940
41.11	69.67	214859
41.5333	70.337	191988
41.9733	70.993	179209
42.4167	71.663	161054
42.8633	72.357	178040
43.31	73.04	201056
43.7533	73.71	184093
44.19	74.353	176828
44.6233	75	165606
45.0467	75.653	180363
45.4733	76.303	215367
45.89	76.947	215445
46.3	77.57	227231
46.71	78.193	208937
47.1133	78.84	188479
47.5133	79.5	180977
47.9133	80.14	231163
48.3133	80.777	232671
48.7167	81.387	193924
49.12	82.003	192392
49.53	82.63	184531
49.9367	83.263	203082
50.3467	83.89	248375
50.7633	84.523	216265
51.18	85.13	215413
51.6	85.737	209717
52.02	86.347	196132
52.4367	86.97	175444
52.8567	87.603	180459
53.27	88.237	205904
53.6967	88.86	232753
54.1133	89.463	199725
54.5233	90.067	187638
54.9367	90.67	185826
55.35	91.293	179426
55.76	91.933	194336
56.17	92.583	208557
56.5833	93.23	188239
56.99	93.89	170139
57.4	94.563	164302
57.8067	95.233	193062
58.21	95.887	207646
58.6133	96.53	205585
59.0167	97.157	186299
59.4167	97.793	171750
59.8167	98.433	177798
60.2133	99.067	210046
60.61	99.723	212332
61.0067	100.387	168914
61.4	101.103	167154
61.7933	101.853	166590
62.1867	102.6	203877
62.58	103.313	207946
62.9733	103.997	176317
63.3733	104.673	171872
63.7767	105.333	176906
64.18	105.983	204969
64.59	106.62	206947
65	107.237	185056
65.4133	107.857	192115
65.8233	108.477	176952
66.2333	109.103	190127
66.6433	109.72	206173
67.05	110.33	235431
67.4567	110.92	204717
67.86	111.513	175759
68.26	112.107	187076
68.66	112.697	193596
69.0567	113.29	201717
69.4533	113.877	202542
69.85	114.457	194136
70.25	115.04	181775
70.6467	115.633	184892
71.05	116.227	185533
71.4567	116.817	218328
71.8633	117.4	224346
72.27	117.97	208373
72.6833	118.53	202126
73.0967	119.09	199938
73.5167	119.657	201494
73.9367	120.233	187502
74.3533	120.827	170129
74.7733	121.427	179221
75.19	122.023	203296
75.6033	122.607	197802
76.0167	123.17	207656
76.4267	123.723	198762
76.84	124.28	182634
77.2467	124.843	166876
77.6533	125.41	172359
78.0567	125.977	178887
78.4567	126.543	200339
78.8533	127.1	212117
79.2433	127.647	183229
79.63	128.187	176637
80.01	128.73	164316
80.3867	129.277	164414
80.7633	129.83	143119
81.1367	130.4	176896
81.51	130.983	202770
81.8833	131.553	199623
82.2567	132.113	176899
82.6267	132.68	169402
83	133.257	150351
83.37	133.833	154013
83.74	134.407	170091
84.1167	134.983	200427
84.4967	135.553	207572
84.8833	136.12	183653
85.2633	136.683	182681
85.6433	137.28	177985
86.0233	137.897	158693
86.4067	138.517	158597
86.7867	139.117	153516
87.1667	139.693	149711
87.5467	140.253	162274
87.9267	140.807	202618
88.3067	141.35	202130
88.6833	141.89	182533
89.06	142.427	150409
89.4367	142.963	155842
89.81	143.51	136019
90.18	144.057	191049
90.55	144.61	193736
90.92	145.163	194944
91.2867	145.713	192093
91.65	146.273	171110
92.0133	146.85	162515
92.38	147.43	176303
92.7467	148.017	201256
93.1133	148.607	208236
93.4833	149.197	186661
93.8533	149.79	152206
94.2267	150.387	182762
94.6	150.987	202329
94.9733	151.573	192621
95.35	152.157	193159
95.7233	152.743	176790
96.1	153.337	182379
96.4767	153.93	212769
96.8533	154.523	211470
97.2367	155.117	180660
97.6167	155.703	177288
98	156.307	158849
98.39	156.93	163258
98.7833	157.553	192379
99.18	158.18	175528
99.5767	158.813	157000
99.98	159.47	149302
100.387	160.123	180105
100.79	160.767	185421
101.197	161.41	170603
101.6	162.057	155570
102.003	162.717	170921
102.407	163.37	180029
102.81	164.023	183708
103.213	164.68	171506
103.613	165.36	163652
104.013	166.043	164457
104.41	166.713	185860
104.807	167.373	170476
105.203	168.027	159595
105.603	168.663	181028
105.997	169.293	197086
106.397	169.917	198807
106.803	170.537	189241
107.207	171.17	166482
107.613	171.823	173384
108.02	172.497	190184
108.423	173.17	182635
108.83	173.837	140449
109.237	174.523	176087
109.637	175.22	189453
110.04	175.92	203304
110.44	176.603	203007
110.84	177.273	203657
111.237	177.95	194861
111.637	178.64	181773
112.037	179.32	221627
112.443	179.99	218918
112.857	180.653	174842
113.263	181.34	157534
113.677	182.033	188470
114.083	182.707	205671
114.497	183.367	184571
114.907	184.03	176256
115.313	184.697	182136
115.723	185.357	207983
116.13	186.007	208459
116.543	186.667	183984
116.953	187.36	173521
117.357	188.067	191318
117.763	188.757	198875
118.17	189.43	188356
118.57	190.087	184207
118.973	190.75	174544
119.373	191.427	189926
119.77	192.093	195596
120.167	192.75	176375
120.567	193.417	178393
120.97	194.1	176805
121.377	194.773	202946
121.777	195.427	219927
122.183	196.067	198204
122.593	196.713	192475
123.007	197.363	187660
123.423	198.02	199311
123.84	198.68	208582
124.26	199.333	185867
124.68	200.013	174395
125.103	200.72	177013
125.527	201.423	202521
125.947	202.113	177567
126.367	202.813	179393
126.787	203.51	166802
127.203	204.187	197078
127.617	204.85	175045
128.03	205.517	169388
128.44	206.19	162538
128.85	206.86	202761
129.257	207.52	183173
129.663	208.17	180852
130.067	208.84	177422
130.467	209.527	168496
130.867	210.213	198351
131.27	210.883	194784
131.67	211.55	171202
132.07	212.22	162317
132.473	212.89	180185
132.877	213.543	198456
133.277	214.2	214441
133.677	214.85	184827
134.08	215.51	157879
134.48	216.183	157473
134.88	216.853	190346
135.283	217.507	193415
135.687	218.153	194078
136.087	218.793	162097
136.49	219.447	161877
136.893	220.11	172882
137.3	220.767	197530
137.707	221.413	172541
138.113	222.063	173509
138.523	222.717	174347
138.93	223.377	203553
139.34	224.033	209798
139.75	224.673	186802
140.163	225.31	183243
140.577	225.947	172904
140.99	226.587	184746
141.407	227.217	216203
141.82	227.84	211327
142.233	228.457	183146
142.647	229.09	162231
143.06	229.727	169623
143.473	230.367	202531
143.887	230.993	208569
144.3	231.597	186998
144.717	232.19	185038
145.13	232.79	176656
145.547	233.387	179738
145.963	233.98	202956
146.38	234.57	209948
146.79	235.157	172113
147.207	235.747	175331
147.617	236.343	170791
148.027	236.957	195562
148.44	237.583	205977
148.853	238.203	207529
149.263	238.817	189054
149.677	239.433	165333
150.09	240.047	187405
150.51	240.65	198211
150.923	241.243	225055
151.337	241.823	220163
151.75	242.397	183603
152.167	242.983	183052
152.573	243.583	182255
152.987	244.197	199151
153.393	244.817	209880
153.803	245.433	178756
154.217	246.063	178111
154.627	246.697	165571
155.033	247.323	162987
155.447	247.947	211717
155.857	248.557	203818
156.267	249.15	207841
156.683	249.733	181483
157.09	250.32	172763
157.503	250.913	184436
157.913	251.53	179273
158.323	252.153	203132
158.733	252.767	219909
159.143	253.363	202543
159.55	253.96	176363
159.957	254.563	167427
160.367	255.163	187339
160.773	255.78	171614
161.187	256.387	218943
161.597	256.987	182520
162.007	257.57	199621
162.413	258.15	181613
162.823	258.73	181853
163.233	259.32	196208
163.64	259.923	197338
164.047	260.547	203778
164.457	261.17	191143
164.86	261.81	174333
165.267	262.483	146603
165.673	263.153	200902
166.077	263.807	211181
166.477	264.45	177970
166.877	265.093	166693
167.277	265.737	189874
167.677	266.357	225408
168.077	266.967	186283
168.477	267.573	190013
168.883	268.19	206801
169.3	268.817	193753
169.72	269.447	196234
170.147	270.08	187612
170.573	270.737	167260
170.997	271.413	173834
171.417	272.08	189065
171.833	272.74	182583
172.247	273.41	186888
172.66	274.093	171391
173.067	274.783	185606
173.473	275.457	189095
173.873	276.12	168383
174.27	276.797	176241
174.667	277.47	208891
175.057	278.133	183976
175.447	278.79	166992
175.83	279.473	175824
176.21	280.163	185286
176.583	280.843	195598
176.953	281.523	162972
177.323	282.213	172170
177.693	282.91	165776
178.06	283.6	213562
178.43	284.273	188654
178.797	284.937	161686
179.16	285.61	172547
179.52	286.293	163991
179.883	286.963	190501
180.243	287.633	186398
180.6	288.297	176003
180.957	288.98	161834
181.313	289.68	192680
181.677	290.37	193046
182.033	291.043	181512
182.39	291.737	162111
182.75	292.433	183298
183.107	293.113	188910
183.47	293.77	194402
183.83	294.41	158962
184.193	295.053	156369
184.557	295.713	192739
184.92	296.363	185879
185.28	297	203940
185.64	297.633	170986
186	298.277	165666
186.36	298.953	176029
186.717	299.647	160766
187.077	300.34	191848
187.43	301.017	200277
187.787	301.677	177025
188.143	302.353	158859
188.503	303.053	180284
188.86	303.78	162535
189.217	304.493	200073
189.577	305.193	180951
189.937	305.883	161353
190.3	306.587	165873
190.667	307.293	168406
191.033	307.987	200110
191.4	308.66	187926
191.77	309.327	161958
192.14	309.993	163501
192.507	310.66	185333
192.877	311.313	197039
193.243	311.943	172452
193.613	312.587	163966
193.983	313.24	166514
194.353	313.89	191644
194.72	314.537	199025
195.09	315.163	158437
195.46	315.797	163082
195.827	316.427	194614
196.193	317.043	202283
196.563	317.653	183058
196.927	318.26	164169
197.293	318.883	171881
197.657	319.52	197069
198.02	320.147	212086
198.38	320.763	191892
198.74	321.367	187695
199.1	321.973	172088
199.463	322.587	159367
199.823	323.197	202844
200.183	323.8	204491
200.547	324.39	172632
200.91	324.98	164099
201.277	325.577	164194
201.643	326.177	200839
202.013	326.773	184968
202.387	327.363	180748
202.76	327.953	181086
203.137	328.557	182632
203.517	329.163	177050
203.897	329.77	195548
204.28	330.367	213806
204.663	330.947	172461
205.05	331.527	176261
205.433	332.103	156020
205.817	332.69	196465
206.2	333.27	201740
206.583	333.843	179889
206.967	334.413	174035
207.35	334.987	174357
207.73	335.57	190931
208.113	336.147	200873
208.497	336.723	201418
208.88	337.283	181129
209.267	337.86	180901
209.657	338.45	174635
210.047	339.043	190506
210.443	339.63	207564
210.843	340.207	190735
211.25	340.767	196150
211.66	341.327	181353
212.083	341.887	164206
212.513	342.443	177623
212.947	342.997	199810
213.377	343.547	193676
213.797	344.09	168063
214.21	344.633	183014
214.62	345.19	156257
215.03	345.753	156900
215.437	346.317	207376
215.843	346.88	208669
216.247	347.433	189504
216.65	347.993	192984
217.053	348.553	184641
217.457	349.12	158622
217.857	349.69	174050
218.26	350.257	187658
218.66	350.82	185058
219.057	351.39	175897
219.453	351.967	191974
219.85	352.55	197089
220.24	353.143	191276
220.63	353.733	176784
221.02	354.347	184694
221.407	354.973	166972
221.79	355.607	206545
222.17	356.23	205795
222.553	356.84	193100
222.937	357.463	158395
223.32	358.113	159916
223.703	358.787	178503
224.09	359.453	205008
224.48	360.1	189888
224.87	360.737	173909
225.257	361.37	171800
225.647	362.007	181377
226.037	362.633	183866
226.427	363.257	197051
226.817	363.883	168781
227.203	364.533	183910
227.59	365.203	156201
227.977	365.877	207764
228.363	366.547	223958
228.75	367.203	206946
229.137	367.877	201110
229.523	368.553	180643
229.913	369.233	216472
230.307	369.897	213098
230.697	370.55	177531
231.09	371.217	172528
231.487	371.9	182046
231.883	372.563	228202
232.28	373.22	201254
232.677	373.893	190800
233.08	374.577	201382
233.48	375.247	186829
233.887	375.92	197425
234.3	376.613	195239
234.71	377.323	181978
235.123	378.02	207466
235.54	378.693	201179
235.957	379.38	193062
236.37	380.067	199762
236.783	380.727	221880
237.193	381.37	215853
237.597	382.02	192353
238.003	382.68	186723
238.407	383.347	199983
238.807	384	225805
239.203	384.647	199728
239.6	385.307	175752
239.993	385.987	193892
240.383	386.65	211661
240.777	387.29	223135
241.17	387.917	210787
241.567	388.543	191218
241.963	389.177	199781
242.367	389.813	215971
242.77	390.44	197131
243.17	391.063	208496
243.577	391.687	193720
243.983	392.327	182690
244.393	392.99	172386
244.8	393.687	196864
245.207	394.377	217970
245.62	395.047	187511
246.03	395.737	196426
246.44	396.44	202361
246.847	397.133	214575
247.253	397.8	224431
247.657	398.45	201936
248.06	399.107	186261
248.463	399.76	196400
248.863	400.39	213595
249.26	401.013	171664
249.657	401.65	193764
250.06	402.33	175771
250.46	403.043	195421
250.86	403.74	206969
251.263	404.427	189463
251.663	405.15	177363
252.067	405.857	216420
252.47	406.567	207460
252.873	407.23	204804
253.277	407.88	184273
253.677	408.537	204615
254.077	409.187	223395
254.473	409.827	206929
254.873	410.493	190548
255.273	411.207	209753
255.677	411.92	204787
256.08	412.613	199823
256.483	413.347	196510
256.89	414.087	209546
257.3	414.79	234991
257.71	415.463	207448
258.117	416.137	191633
258.527	416.82	188083
258.933	417.497	203280
259.343	418.153	202843
259.75	418.837	192685
260.16	419.563	188217
260.567	420.293	235726
260.977	420.99	196783
261.393	421.67	189084
261.81	422.387	193510
262.233	423.083	208207
262.653	423.75	189019
263.077	424.427	192731
263.5	425.11	180285
263.927	425.787	201575
264.353	426.44	188880
264.783	427.12	181148
265.207	427.83	199981
265.63	428.53	226388
266.05	429.213	212852
266.467	429.93	189678
266.887	430.667	216098
267.307	431.367	206596
267.727	432.04	191837
268.147	432.72	185849
268.57	433.413	193093
268.99	434.097	204022
269.407	434.767	188715
269.827	435.44	186013
270.24	436.143	191898
270.657	436.843	195676
271.07	437.533	198210
271.483	438.217	196657
271.893	438.917	191089
272.303	439.62	197127
272.707	440.297	200854
273.11	440.987	182687
273.513	441.69	168789
273.91	442.39	197629
274.31	443.063	185370
274.71	443.747	198847
275.11	444.443	199092
275.51	445.14	212856
275.91	445.817	198322
276.31	446.493	190544
276.71	447.187	176599
277.11	447.887	208797
277.507	448.567	213014
277.903	449.237	189820
278.3	449.913	162933
278.693	450.613	190304
279.087	451.307	206852
279.483	451.98	174210
279.887	452.657	167566
280.293	453.333	188742
280.7	453.987	204788
281.107	454.627	212952
281.52	455.257	194678
281.937	455.907	174303
282.353	456.603	176440
282.773	457.293	210524
283.187	457.967	196864
283.6	458.643	175981
284.023	459.35	165836
284.437	460.067	189108
284.85	460.767	201265
285.26	461.44	190851
285.663	462.103	184744
286.07	462.773	174621
286.473	463.443	217672
286.877	464.1	203452
287.277	464.747	185692
287.68	465.427	186187
288.083	466.14	186575
288.493	466.86	221678
288.91	467.57	187894
289.33	468.293	194853
289.75	469.04	183008
290.167	469.757	217613
290.583	470.44	204172
290.993	471.117	183514
291.407	471.793	190043
291.813	472.477	202089
292.22	473.153	213750
292.627	473.813	203210
293.03	474.487	197357
293.433	475.173	174246
293.833	475.867	214125
294.233	476.547	210150
294.633	477.203	206356
295.033	477.873	187400
295.433	478.553	193287
295.83	479.243	187602
296.23	479.923	210316
296.633	480.577	216165
297.033	481.203	215278
297.437	481.827	199544
297.837	482.457	170828
298.24	483.1	164973
298.647	483.76	207525
299.053	484.423	230859
299.457	485.07	215264
299.863	485.72	180139
300.27	486.393	165186
300.677	487.067	199658
301.083	487.72	216996
301.487	488.363	199540
301.893	489.003	192531
302.3	489.643	177875
302.703	490.303	203622
303.103	490.95	215388
303.507	491.59	220050
303.91	492.217	199504
304.313	492.863	182491
304.713	493.52	183679
305.113	494.187	207117
305.517	494.837	212271
305.917	495.463	198877
306.32	496.1	197106
306.727	496.737	178640
307.133	497.383	187585
307.543	498.017	233796
307.95	498.65	213999
308.36	499.263	220011
308.773	499.887	203831
309.183	500.527	175702
309.597	501.173	219791
310.013	501.807	210135
310.43	502.427	201191
310.847	503.047	204755
311.263	503.667	180069
311.68	504.283	190225
312.097	504.89	202881
312.507	505.487	233031
312.917	506.077	199753
313.327	506.673	171727
313.733	507.28	187834
314.14	507.903	200932
314.547	508.53	208662
314.957	509.147	179305
315.363	509.78	181019
315.767	510.42	175026
316.177	511.053	202743
316.58	511.68	193802
316.987	512.29	190751
317.39	512.893	189384
317.79	513.51	182218
318.19	514.133	195562
318.59	514.763	227227
318.987	515.387	228122
319.387	516.007	185958
319.783	516.647	183595
320.183	517.3	177820
320.583	517.953	194811
320.983	518.593	227183
321.383	519.223	175011
321.787	519.857	190116
322.187	520.493	187109
322.587	521.127	205070
322.987	521.757	206343
323.39	522.38	197001
323.787	523.033	163058
324.187	523.7	184688
324.583	524.363	213064
324.98	525.013	196829
325.377	525.65	178988
325.77	526.29	174141
326.17	526.92	187789
326.573	527.547	190894
326.99	528.17	196061
327.413	528.8	169212
327.853	529.45	183271
328.3	530.117	209736
328.75	530.777	186211
329.187	531.433	171006
329.623	532.087	181709
330.053	532.733	183929
330.48	533.377	209098
330.903	534.017	179060
331.33	534.663	180357
331.757	535.323	186466
332.187	535.987	191840
332.61	536.63	220735
333.04	537.27	174786
333.463	537.927	169573
333.88	538.597	179806
334.297	539.267	218310
334.71	539.93	185883
335.123	540.603	155181
335.533	541.293	172180
335.94	541.997	188266
336.347	542.68	211892
336.75	543.343	215342
337.157	543.993	203029
337.563	544.65	182519
337.97	545.317	180541
338.377	545.98	204268
338.783	546.627	214058
339.193	547.277	178686
339.6	547.957	177076
340.007	548.65	178681
340.41	549.333	199549
340.817	550	199675
341.22	550.657	177712
341.623	551.32	172324
342.027	551.993	174429
342.427	552.663	203503
342.823	553.327	209230
343.223	553.98	180164
343.62	554.65	169903
344.02	555.33	169823
344.417	556	193463
344.82	556.667	192026
345.223	557.34	170500
345.63	558.033	171113
346.037	558.72	196877
346.447	559.41	212766
346.86	560.083	170381
347.273	560.763	160549
347.683	561.45	178059
348.097	562.127	210766
348.51	562.793	203676
348.92	563.443	188311
349.333	564.103	173480
349.74	564.76	196600
350.15	565.407	219888
350.56	566.04	194908
350.973	566.687	171827
351.387	567.347	171331
351.803	568.01	221653
352.22	568.667	213030
352.643	569.307	183878
353.067	569.96	178109
353.49	570.623	177847
353.913	571.283	226252
354.333	571.933	230048
354.76	572.56	178959
355.18	573.193	179469
355.597	573.827	184100
356.01	574.467	212302
356.423	575.1	225992
356.837	575.723	201969
357.243	576.357	187722
357.65	577	168949
358.057	577.66	191514
358.463	578.313	218529
358.87	578.95	228847
359.283	579.563	190800
359.697	580.18	203527
360.127	580.8	175973
360.543	581.427	182014
360.96	582.053	209729
361.38	582.67	219405
361.8	583.27	186786
362.22	583.873	192826
362.64	584.497	191275
363.06	585.133	186609
363.477	585.767	224460
363.893	586.397	208294
364.307	587.003	210575
364.72	587.607	193745
365.137	588.213	182102
365.547	588.827	184789
365.957	589.427	203926
366.367	590.043	221428
366.773	590.65	222284
367.177	591.253	211861
367.58	591.877	168185
367.98	592.513	181567
368.383	593.143	199246
368.78	593.763	223183
369.173	594.36	210092
369.567	594.95	213887
369.957	595.537	176632
370.347	596.123	198176
370.737	596.713	189822
371.123	597.303	198461
371.51	597.903	204881
371.893	598.51	183369
372.27	599.143	178000
372.647	599.777	205906
373.02	600.403	199535
373.393	601.023	203183
373.763	601.653	181745
374.133	602.307	170896
374.503	602.947	206388
374.87	603.58	203877
375.237	604.193	188270
375.603	604.813	181153
375.967	605.45	175825
376.33	606.083	196646
376.69	606.71	194363
377.053	607.337	189255
377.413	607.97	168869
377.777	608.603	200744
378.137	609.22	211405
378.5	609.837	185931
378.863	610.457	182800
379.233	611.093	195648
379.603	611.717	190620
379.973	612.337	206888
380.343	612.963	194038
380.713	613.59	168216
381.083	614.23	190185
381.457	614.86	206072
381.83	615.48	183168
382.2	616.103	169922
382.573	616.74	185636
382.947	617.367	199550
383.32	617.993	206529
383.7	618.617	192601
384.08	619.27	180430
384.467	619.947	188651
384.863	620.613	195261
385.26	621.27	191062
385.653	621.913	190714
386.047	622.56	176013
386.44	623.203	173672
386.83	623.84	204514
387.22	624.477	195835
387.607	625.097	165357
387.99	625.747	168761
388.373	626.407	172367
388.75	627.077	197039
389.127	627.733	211729
389.503	628.377	179599
389.877	629.03	166534
390.253	629.68	186475
390.637	630.333	204921
391.02	630.973	196132
391.407	631.6	193291
391.79	632.247	172817
392.18	632.907	204169
392.573	633.563	207480
392.967	634.2	198661
393.367	634.833	193102
393.77	635.483	176617
394.18	636.137	191037
394.6	636.777	212400
395.013	637.407	204268
395.423	638.017	203367
395.83	638.637	178543
396.233	639.263	184696
396.637	639.89	212197
397.04	640.52	213261
397.44	641.133	193091
397.843	641.76	185002
398.247	642.393	181816
398.653	643.02	226515
399.057	643.637	211710
399.47	644.24	199133
399.877	644.85	184172
400.283	645.467	173578
400.69	646.083	214239
401.09	646.7	226585
401.493	647.297	213740
401.897	647.907	195572
402.293	648.517	187829
402.69	649.13	212664
403.083	649.74	234568
403.477	650.33	204477
403.87	650.917	189171
404.26	651.5	182607
404.647	652.09	195848
405.04	652.673	204756
405.433	653.25	201099
405.827	653.827	189198
406.223	654.423	176081
406.627	655.033	175712
407.027	655.643	223938
407.43	656.25	239089
407.837	656.837	236777
408.24	657.403	202197
408.64	657.96	219066
409.04	658.517	234307
409.443	659.073	205048
409.84	659.637	177169
410.233	660.21	173041
410.627	660.79	166756
411.02	661.38	192436
411.41	661.97	221273
411.803	662.557	171713
412.193	663.163	161600
412.587	663.793	178300
412.977	664.437	191724
413.367	665.067	207336
413.757	665.697	179624
414.147	666.333	172130
414.537	666.977	187053
414.923	667.633	181960
415.31	668.277	182938
415.697	668.933	186842
416.08	669.603	182657
416.467	670.3	171154
416.847	671.03	168502
417.233	671.787	183759
417.617	672.533	204767
417.997	673.263	196436
418.38	673.99	199089
418.763	674.71	192772
419.147	675.407	192240
419.53	676.09	189608
419.913	676.767	196096
420.3	677.457	191135
420.687	678.153	180879
421.077	678.86	185024
421.467	679.553	212224
421.857	680.217	192881
422.243	680.863	182905
422.633	681.52	180600
423.02	682.197	170238
423.41	682.867	201058
423.797	683.527	204326
424.183	684.173	177429
424.57	684.817	187064
424.957	685.467	167061
425.343	686.113	186876
425.73	686.77	206507
426.123	687.41	221409
426.517	688.03	204660
426.91	688.643	195067
427.307	689.267	179118
427.707	689.893	205276
428.103	690.53	228400
428.5	691.16	249340
428.897	691.777	222116
429.293	692.38	226450
429.687	692.993	208223
430.083	693.617	189789
430.483	694.24	197277
430.883	694.86	229788
431.277	695.47	195787
431.673	696.073	194966
432.063	696.667	193216
432.457	697.26	189737
432.847	697.85	213532
433.237	698.433	178273
433.62	699.01	162632
434.007	699.59	181334
434.39	700.18	233113
434.773	700.773	214907
435.16	701.353	202961
435.547	701.95	207315
435.937	702.557	209024
436.33	703.187	184946
436.73	703.827	186865
437.127	704.467	205851
437.527	705.09	187343
437.927	705.703	200309
438.327	706.317	183339
438.727	706.943	174225
439.127	707.577	212513
439.523	708.21	205975
439.92	708.827	182855
440.313	709.447	189043
440.703	710.097	163475
441.093	710.76	172018
441.48	711.437	182969
441.863	712.107	183347
442.247	712.763	175112
442.627	713.42	187891
443.007	714.093	166515
443.383	714.77	197498
443.757	715.427	206776
444.13	716.067	172766
444.497	716.707	174000
444.863	717.36	170003
445.227	718.007	176537
445.587	718.653	206679
445.943	719.287	181118
446.3	719.927	178431
446.657	720.58	169478
447.01	721.223	190143
447.363	721.867	200587
447.713	722.497	198565
448.063	723.14	171879
448.413	723.79	173728
448.763	724.45	186767
449.11	725.1	202229
449.457	725.737	203333
449.803	726.377	172162
450.15	727.013	168656
450.497	727.653	175261
450.84	728.283	207884
451.187	728.913	213174
451.533	729.53	201917
451.883	730.163	170496
452.23	730.8	180760
452.58	731.443	186361
452.93	732.083	211515
453.287	732.707	200220
453.657	733.333	176189
454.037	733.953	171851
454.423	734.57	178189
454.82	735.18	202257
455.223	735.783	224981
455.64	736.377	204239
456.057	736.987	180938
456.493	737.6	178715
456.93	738.22	197980
457.363	738.84	216877
457.793	739.447	203462
458.22	740.057	174717
458.647	740.667	183224
459.083	741.273	171200
459.523	741.873	211261
459.973	742.467	227586
460.42	743.047	200289
460.877	743.62	195439
461.33	744.203	179029
461.78	744.797	168242
462.22	745.417	175003
462.667	746.05	195436
463.107	746.673	202929
463.543	747.287	215306
463.977	747.893	186123
464.403	748.503	176093
464.83	749.12	178059
465.257	749.733	210470
465.68	750.333	196969
466.107	750.917	188230
466.53	751.493	179042
466.947	752.073	183862
467.357	752.663	170599
467.77	753.247	212309
468.183	753.83	212239
468.593	754.4	197153
469.003	754.967	194704
469.41	755.533	163160
469.813	756.113	177075
470.217	756.693	169484
470.62	757.277	201664
471.02	757.853	204620
471.417	758.423	226671
471.817	758.98	206736
472.213	759.54	184619
472.61	760.11	176891
473.003	760.693	171708
473.4	761.287	205073
473.793	761.877	207929
474.19	762.45	211558
474.587	763.013	198674
474.98	763.587	171446
475.38	764.157	151262
475.777	764.737	159948
476.177	765.317	193857
476.57	765.897	185765
476.973	766.467	180046
477.373	767.037	185975
477.77	767.62	194451
478.177	768.213	193521
478.58	768.817	179744
478.983	769.427	189578
479.387	770.033	177651
479.793	770.663	172634
480.197	771.293	168009
480.603	771.947	181234
481.007	772.587	195193
481.413	773.213	174974
481.82	773.84	176832
482.23	774.477	182462
482.637	775.107	185985
483.05	775.727	206164
483.463	776.34	184120
483.877	776.96	173380
484.3	777.583	169727
484.717	778.197	187356
485.137	778.803	215578
485.557	779.4	186905
485.97	780.007	192109
486.38	780.63	160016
486.793	781.273	173987
487.2	781.913	197284
487.603	782.54	191150
488.01	783.19	163062
488.417	783.84	174726
488.817	784.507	171103
489.22	785.177	203163
489.62	785.833	186521
490.023	786.513	170681
490.423	787.21	184160
490.82	787.933	185844
491.22	788.64	216932
491.617	789.36	189991
492.017	790.09	198684
492.413	790.83	183862
492.81	791.56	209954
493.207	792.267	197701
493.607	792.977	189178
494.007	793.707	189013
494.407	794.447	183591
494.813	795.19	208438
495.22	795.89	209819
495.633	796.557	192277
496.047	797.207	185307
496.46	797.863	160146
496.873	798.54	201594
497.283	799.223	243225
497.7	799.9	219110
498.12	800.593	197256
498.547	801.313	202685
498.98	802.043	191132
499.41	802.757	238905
499.847	803.44	236842
500.277	804.11	213435
500.703	804.8	191706
501.127	805.5	191831
501.543	806.207	233640
501.957	806.903	219732
502.367	807.59	190413
502.777	808.31	191639
503.18	809.057	219033
503.583	809.777	233594
503.983	810.463	216455
504.383	811.15	209108
504.787	811.853	200650
505.193	812.563	214745
505.597	813.25	229472
506	813.907	223460
506.4	814.543	209772
506.803	815.19	183473
507.203	815.863	193881
507.6	816.553	206737
507.997	817.247	224508
508.393	817.92	205763
508.79	818.617	187449
509.187	819.323	197351
509.583	820.007	216140
509.98	820.66	218712
510.377	821.3	191667
510.773	821.943	185959
511.177	822.6	198574
511.577	823.25	199420
511.977	823.89	207473
512.38	824.523	178670
512.78	825.17	189368
513.183	825.837	187415
513.583	826.503	204800
513.987	827.153	212426
514.387	827.787	189902
514.79	828.433	172304
515.193	829.09	187735
515.593	829.743	193275
515.997	830.387	211251
516.4	831.023	187869
516.803	831.667	189367
517.21	832.327	179699
517.613	832.977	203552
518.017	833.62	205567
518.417	834.25	195765
518.823	834.883	178949
519.233	835.53	181834
519.64	836.193	176552
520.047	836.85	212964
520.45	837.49	224898
520.86	838.11	183829
521.267	838.74	189753
521.677	839.377	181274
522.087	840.007	205148
522.497	840.637	211993
522.907	841.247	203399
523.313	841.85	188781
523.72	842.477	179296
524.127	843.11	183577
524.53	843.74	218133
524.937	844.367	215144
525.337	844.98	186339
525.733	845.61	174271
526.13	846.25	176301
526.523	846.883	213462
526.913	847.51	222627
527.3	848.117	192072
527.69	848.727	193741
528.087	849.35	175882
528.477	849.987	199201
528.867	850.61	217054
529.26	851.22	224522
529.653	851.82	200825
530.047	852.427	178819
530.437	853.033	182091
530.83	853.637	219463
531.22	854.233	221697
531.61	854.817	214042
531.997	855.403	187514
532.383	855.997	169656
532.77	856.603	192082
533.157	857.22	209269
533.543	857.837	223581
533.93	858.437	212745
534.32	859.04	181762
534.707	859.647	193545
535.093	860.243	237404
535.48	860.84	208766
535.87	861.43	183324
536.26	862.03	197847
536.65	862.64	175438
537.04	863.267	169361
537.43	863.893	188543
537.82	864.523	205562
538.207	865.15	190124
538.597	865.8	164986
538.98	866.47	165286
539.367	867.137	194626
539.75	867.79	205641
540.133	868.437	180567
540.513	869.107	173161
540.897	869.787	175641
541.28	870.45	196454
541.66	871.113	171937
542.043	871.79	170443
542.423	872.497	187203
542.807	873.207	215874
543.187	873.897	200482
543.567	874.597	172135
543.943	875.313	179245
544.32	876.027	199879
544.697	876.72	199788
545.07	877.43	187460
545.44	878.14	175861
545.813	878.843	201944
546.183	879.52	211431
546.55	880.19	171555
546.917	880.877	167442
547.283	881.583	189648
547.647	882.283	210690
548.013	882.973	199725
548.373	883.697	175039
548.737	884.437	175042
549.1	885.163	208968
549.463	885.853	209353
549.827	886.543	177071
550.193	887.25	169090
550.56	887.953	175043
550.927	888.653	195166
551.297	889.333	198577
551.667	890.003	179967
552.037	890.703	185608
552.413	891.41	193113
552.787	892.107	217410
553.163	892.793	200222
553.543	893.477	178206
553.927	894.173	163579
554.317	894.893	177387
554.707	895.597	206382
555.097	896.283	197865
555.493	896.97	188113
555.893	897.667	183202
556.293	898.357	193677
556.697	899.043	210133
557.103	899.717	178102
557.503	900.397	159370
557.907	901.11	173309
558.307	901.823	216110
558.707	902.513	200872
559.1	903.183	184997
559.5	903.85	173930
559.9	904.51	212154
560.297	905.15	231628
560.7	905.787	196219
561.103	906.423	176030
561.507	907.08	191111
561.907	907.743	215868
562.307	908.393	218927
562.71	909.027	201705
563.107	909.667	178010
563.503	910.307	200049
563.9	910.94	201548
564.293	911.557	233886
564.687	912.163	205586
565.077	912.763	186718
565.467	913.363	188503
565.857	913.97	207937
566.243	914.57	236705
566.633	915.163	203861
567.02	915.763	181949
567.41	916.38	180364
567.8	917.02	199473
568.193	917.643	214999
568.587	918.253	205803
568.983	918.86	197457
569.38	919.467	186271
569.777	920.073	214065
570.173	920.67	237760
570.567	921.253	226950
570.967	921.827	208155
571.367	922.4	195468
571.763	922.98	194641
572.163	923.563	189223
572.567	924.14	218245
572.967	924.71	209554
573.37	925.267	208129
573.77	925.83	201500
574.167	926.4	184500
574.563	926.97	214773
574.96	927.54	226254
575.35	928.103	213060
575.743	928.68	196090
576.133	929.277	170136
576.52	929.873	197700
576.903	930.463	246854
577.29	931.047	191074
577.673	931.63	191245
578.053	932.22	195153
578.433	932.813	205605
578.81	933.41	209108
579.187	934.003	181778
579.56	934.617	183816
579.937	935.253	170795
580.313	935.903	196894
580.687	936.547	189298
581.06	937.193	173841
581.433	937.853	162569
581.807	938.51	191056
582.18	939.147	195148
582.557	939.777	184711
582.937	940.417	167089
583.317	941.053	180572
583.697	941.673	191784
584.08	942.29	185644
584.46	942.913	175937
584.847	943.543	185399
585.233	944.163	191985
585.623	944.783	197744
586.013	945.403	181850
586.403	946.047	175091
586.79	946.703	173989
587.18	947.357	185125
587.573	948.003	195192
587.963	948.65	179572
588.353	949.317	167496
588.743	949.987	174191
589.133	950.65	203886
589.527	951.3	194492
589.917	951.963	197780
590.307	952.643	182135
590.7	953.33	194449
591.09	954.01	229832
591.483	954.693	222090
591.877	955.4	205376
592.267	956.117	202266
592.66	956.82	204952
593.05	957.52	177166
593.44	958.23	174842
593.833	958.937	202619
594.223	959.607	213756
594.617	960.26	191015
595.007	960.923	179362
595.403	961.613	176698
595.8	962.31	217199
596.2	962.993	184691
596.597	963.687	174802
596.997	964.41	184774
597.4	965.13	203600
597.8	965.817	196517
598.203	966.51	187731
598.603	967.217	196854
599.003	967.917	227062
599.403	968.6	212426
599.803	969.277	197779
600.2	969.98	200132
600.6	970.693	195122
600.997	971.387	219764
601.39	972.067	210904
601.787	972.777	184810
602.177	973.527	193033
602.573	974.253	209205
602.97	974.943	191954
603.37	975.63	196592
603.77	976.317	178405
604.173	977.003	194860
604.577	977.67	194321
604.983	978.33	184283
605.397	979.007	181174
605.807	979.697	185115
606.213	980.387	191492
606.623	981.06	182557
607.04	981.757	173583
607.453	982.48	160403
607.867	983.197	190910
608.277	983.893	188531
608.69	984.58	165285
609.097	985.277	164740
609.503	985.983	177898
609.91	986.683	185307
610.31	987.36	182474
610.713	988.03	172271
611.113	988.703	176247
611.51	989.383	191771
611.903	990.063	197142
612.3	990.72	180455
612.697	991.397	161828
613.087	992.08	174625
613.477	992.75	204854
613.867	993.41	190004
614.26	994.057	176916
614.657	994.713	171314
615.06	995.36	175841
615.467	996	201110
615.877	996.62	189231
616.29	997.243	171423
616.71	997.873	174290
617.137	998.523	189696
617.56	999.163	206721
617.977	999.797	198028
618.393	1000.43	170004
618.807	1001.08	149560
619.217	1001.74	180782
619.623	1002.38	176784
620.03	1003.01	191474
620.433	1003.64	166790
620.83	1004.28	168391
621.227	1004.94	160669
621.617	1005.6	193499
622.007	1006.26	183106
622.393	1006.92	169133
622.78	1007.6	145773
623.163	1008.28	160898
623.55	1008.93	190995
623.933	1009.57	190443
624.317	1010.19	190224
624.703	1010.78	189269
625.09	1011.35	179714
625.477	1011.92	144278
625.873	1012.48	160410
626.263	1013.02	188912
626.66	1013.56	203371
627.057	1014.1	183560
627.457	1014.63	171896
627.853	1015.17	172074
628.257	1015.7	156550
628.66	1016.24	148684
629.06	1016.77	187473
629.463	1017.31	192089
629.863	1017.84	190660
630.263	1018.36	192802
630.66	1018.89	176463
631.057	1019.42	156576
631.453	1019.95	164461
631.847	1020.48	200149
632.243	1021	216356
632.637	1021.52	181407
633.03	1022.05	161794
633.423	1022.58	159213
633.817	1023.12	166280
634.21	1023.66	196837
634.603	1024.2	203538
634.997	1024.74	182617
635.39	1025.27	177837
635.78	1025.81	164661
636.177	1026.35	161771
636.567	1026.9	182610
636.957	1027.45	195958
637.35	1027.99	194008
637.743	1028.52	185642
638.137	1029.06	174109
638.53	1029.61	151542
638.923	1030.16	154381
639.317	1030.73	135823
639.72	1031.3	185929
640.127	1031.86	196390
640.53	1032.41	184536
640.937	1032.96	149014
641.343	1033.51	158523
641.75	1034.06	165163
642.16	1034.61	164247
642.563	1035.16	181259
642.97	1035.72	181969
643.373	1036.27	167163
643.773	1036.84	171244
644.173	1037.43	163178
644.57	1038.03	167765
644.97	1038.63	185111
645.367	1039.23	166624
645.76	1039.85	152620
646.16	1040.49	170334
646.56	1041.13	184822
646.957	1041.75	198306
647.357	1042.38	160486
647.757	1043.01	169067
648.157	1043.66	169208
648.56	1044.32	178129
648.96	1044.97	179408
649.363	1045.63	165278
649.76	1046.3	168465
650.163	1046.97	165891
650.563	1047.63	181885
650.967	1048.28	161804
651.37	1048.92	161614
651.773	1049.58	163762
652.173	1050.23	175849
652.58	1050.88	177810
652.98	1051.53	172956
653.383	1052.2	176139
653.787	1052.88	189343
654.19	1053.6	188856
654.597	1054.29	184805
655.003	1054.96	185057
655.407	1055.67	156075
655.813	1056.38	174203
656.23	1057.07	195559
656.647	1057.76	165839
657.057	1058.46	182062
657.473	1059.2	181252
657.893	1059.95	185159
658.31	1060.68	194889
658.723	1061.39	186436
659.137	1062.12	188870
659.553	1062.86	191861
659.97	1063.56	207193
660.383	1064.24	185021
660.793	1064.93	174260
661.207	1065.63	167154
661.617	1066.33	194496
662.027	1067.01	190461
662.437	1067.69	161875
662.843	1068.37	159786
663.25	1069.05	179581
663.657	1069.71	207460
664.063	1070.34	169171
664.467	1070.97	169408
664.873	1071.61	180243
665.277	1072.25	206029
665.68	1072.89	196837
666.083	1073.52	180886
666.493	1074.16	163504
666.9	1074.83	169039
667.31	1075.49	196981
667.723	1076.15	197714
668.143	1076.81	166432
668.557	1077.47	157937
668.977	1078.14	164452
669.403	1078.79	187168
669.83	1079.42	196856
670.253
670.677
671.097
671.517
671.937
672.36
672.783
673.207
673.637
674.063
674.49
674.917
675.34
675.76
676.18
676.597
677.013
677.427
677.843
678.253
678.667
679.077
679.487
679.897
680.31
680.72
681.13
681.543
681.957
682.367
682.783
683.203
683.62
684.033
684.45
684.863
685.277
685.687
686.093
686.5
686.903
687.303
687.703
688.103
688.503
688.903
689.303
689.697
690.083
690.467
690.847
691.227
691.603
691.977
692.35
692.72
693.087
693.45
693.813
694.173
694.533
694.89
695.247
695.603
695.953
696.307
696.653
697
697.35
697.697
698.043
698.39
698.737
699.083
699.427
699.773
700.12
700.47
700.82
701.177
701.533
701.893
702.253
702.607
702.96
703.313
703.663
704.013
704.367
704.713
705.063
705.41
705.757
706.1
706.443
706.787
707.127
707.467
707.803
708.143
708.483
708.823
709.163
709.507
709.85
710.197
710.547
710.903
711.263
711.627
712
712.383
712.78
713.187
713.6
714.013
714.43
714.837
715.247
715.66
716.077
716.497
716.92
717.34
717.76
718.18
718.603
719.023
719.447
719.87
720.29
720.71
721.123
721.537
721.947
722.357
722.763
723.167
723.573
723.983
724.393
724.8
725.203
725.61
726.017
726.427
726.83
727.237
727.643
728.053
728.46
728.87
729.28
729.693
730.1
730.51
730.913
731.323
731.733
732.143
732.553
732.967
733.373
733.783
734.197
734.61
735.023
735.44
735.86
736.273
736.687
737.1
737.513
737.927
738.343
738.76
739.177
739.593
740.013
740.43
740.847
741.263
741.683
742.103
742.52
742.937
743.357
743.77
744.19
744.607
745.023
745.443
745.867
746.283
746.7
747.123
747.547
747.967
748.39
748.81
749.233
749.66
750.08
750.5
750.92
751.337
751.753
752.163
752.577
752.987
753.4
753.817
754.233
754.65
755.07
755.49
755.913
756.34
756.767
757.193
757.617
758.04
758.463
758.887
759.317
759.747
760.177
760.597
761.02
761.44
761.86
762.283
762.703
763.127
763.55
763.97
764.387
764.803
765.217
765.63
766.037
766.447
766.857
767.27
767.687
768.107
768.53
768.95
769.367
769.783
770.2
770.62
771.04
771.463
771.893
772.33
772.767
773.21
773.65
774.09
774.527
774.963
775.397
775.83
776.26
776.687
777.11
777.537
777.97
778.397
778.823
779.247
779.673
780.103
780.533
780.967
781.393
781.817
782.24
782.66
783.083
783.503
783.927
784.35
784.777
785.203
785.633
786.057
786.48
786.903
787.323
787.737
788.15
788.56
788.97
789.373
789.773
790.173
790.573
790.977
791.383
791.79
792.197
792.603
793.013
793.427
793.843
794.263
794.687
795.103
795.523
795.94
796.353
[truncated: 678 more rows]

## Sheet: 244
fR	mR	mRMS
0.137	0.12	3117046
0.557	0.743	3359734
0.98	1.37	3.90074e+06
1.41	2.007	3.92733e+06
1.833	2.653	4.36548e+06
2.25	3.32	4.01856e+06
2.667	3.953	2996534
3.083	4.57	2996258
3.5	5.197	4.12087e+06
3.91	5.843	4840648
4.327	6.51	4.55342e+06
4.74	7.2	4.46814e+06
5.15	7.86	3664744
5.57	8.497	3.45885e+06
5.983	9.12	4.28683e+06
6.43	9.747	5105131
6.867	10.37	5340830
7.33	11.007	5956616
7.76	11.633	4277952
8.197	12.25	3910695
8.63	12.863	4476697
9.06	13.49	4.83451e+06
9.483	14.153	4.62361e+06
9.907	14.857	4652762
10.327	15.537	3.55888e+06
10.75	16.177	4.04445e+06
11.167	16.807	4604870
11.577	17.447	4.71269e+06
12.013	18.093	4885216
12.433	18.74	4641897
12.857	19.373	4.10618e+06
13.29	19.98	3436528
13.71	20.573	3.82271e+06
14.137	21.18	4.36016e+06
14.577	21.797	4786533
15.003	22.44	5116745
15.453	23.09	4.16948e+06
15.89	23.707	3736783
16.34	24.307	3.84452e+06
16.777	24.92	5209419
17.227	25.553	5.57325e+06
17.663	26.223	4.83555e+06
18.097	26.897	3766769
18.527	27.537	3.47014e+06
18.953	28.17	5003162
19.377	28.817	4.96765e+06
19.803	29.477	4831134
20.227	30.143	3.81803e+06
20.643	30.78	4.09735e+06
21.063	31.403	4.12021e+06
21.483	32.04	4715304
21.91	32.693	4896427
22.34	33.357	4587524
22.76	34.003	3.70417e+06
23.19	34.627	3840628
23.617	35.243	4263689
24.053	35.867	4.41658e+06
24.487	36.513	4.67372e+06
24.917	37.173	4.33503e+06
25.343	37.843	3.67355e+06
25.767	38.477	3.72151e+06
26.19	39.103	4322605
26.607	39.743	4.44228e+06
27.023	40.4	4.82671e+06
27.443	41.06	4.54895e+06
27.863	41.713	3.80196e+06
28.283	42.35	3.57966e+06
28.72	42.987	4.34955e+06
29.143	43.637	4903861
29.597	44.297	4.85394e+06
30.04	44.967	4709448
30.503	45.617	3732897
30.957	46.247	3.81741e+06
31.4	46.88	5006826
31.843	47.543	4.75785e+06
32.283	48.21	5.33098e+06
32.72	48.887	4.8886e+06
33.153	49.537	3.40999e+06
33.583	50.167	3.4247e+06
34.007	50.8	4289169
34.43	51.443	5104489
34.85	52.11	4.27227e+06
35.267	52.79	3.53235e+06
35.68	53.437	3.39252e+06
36.103	54.06	3.26914e+06
36.523	54.693	4.7194e+06
36.937	55.347	4996442
37.353	56.007	4.81434e+06
37.79	56.663	3.35718e+06
38.217	57.287	3.08315e+06
38.66	57.9	3.17602e+06
39.1	58.523	4.66998e+06
39.537	59.177	5016738
39.977	59.873	4774504
40.417	60.593	4777017
40.853	61.297	4.16261e+06
41.287	61.967	3.56662e+06
41.717	62.607	3.76657e+06
42.14	63.24	4.00828e+06
42.567	63.893	4138187
42.987	64.573	4458429
43.407	65.283	4293158
43.823	66.01	3794106
44.24	66.737	4.07785e+06
44.657	67.433	3464163
45.073	68.1	3.76538e+06
45.483	68.77	4.80561e+06
45.903	69.45	4597155
46.323	70.15	3.99068e+06
46.743	70.883	4429653
47.17	71.577	3.48016e+06
47.607	72.237	3574206
48.04	72.897	3.97735e+06
48.483	73.577	3.74273e+06
48.913	74.287	4.15626e+06
49.357	75.01	3.32126e+06
49.803	75.673	3.3595e+06
50.25	76.323	3.46754e+06
50.69	76.98	4.01542e+06
51.153	77.663	3.87807e+06
51.6	78.36	3.77791e+06
52.05	79.023	3.24785e+06
52.5	79.657	2799332
52.953	80.293	3.68294e+06
53.393	80.95	3.99017e+06
53.84	81.633	3.68078e+06
54.283	82.313	2.95999e+06
54.713	82.957	3375371
55.157	83.583	3438138
55.587	84.23	4.38664e+06
56.017	84.913	4404203
56.437	85.63	3674645
56.857	86.313	3.35693e+06
57.283	86.957	3226323
57.717	87.58	3.67167e+06
58.16	88.213	4.11533e+06
58.597	88.853	4.1466e+06
59.027	89.503	3.97834e+06
59.457	90.15	3.20415e+06
59.9	90.76	3.05569e+06
60.333	91.367	3454072
60.79	91.987	4415835
61.243	92.63	3.97328e+06
61.68	93.307	3.97033e+06
62.113	93.997	3.40839e+06
62.547	94.647	3479198
62.977	95.263	3.24712e+06
63.403	95.877	3.82362e+06
63.833	96.503	4.21742e+06
64.26	97.16	4.02272e+06
64.68	97.837	3436462
65.103	98.487	3.94057e+06
65.523	99.113	3.62151e+06
65.943	99.757	4.49844e+06
66.36	100.427	4607470
66.777	101.107	4792558
67.197	101.787	4.39007e+06
67.617	102.437	4.29846e+06
68.043	103.067	4.46964e+06
68.46	103.71	5410173
68.883	104.343	5359627
69.303	104.98	4.7851e+06
69.723	105.607	4833248
70.14	106.2	4.11748e+06
70.557	106.787	4691344
70.993	107.39	5631065
71.42	108.04	5202659
71.853	108.737	5.627e+06
72.277	109.423	3.4657e+06
72.707	110.077	2.87937e+06
73.13	110.727	4.79902e+06
73.557	111.417	4982984
73.987	112.173	4085564
74.413	112.94	2.81213e+06
74.84	113.637	4217531
75.263	114.313	4182183
75.693	115.02	3970436
76.113	115.73	3.73274e+06
76.557	116.397	3.6066e+06
76.983	117.04	3.93936e+06
77.427	117.68	4313870
77.857	118.333	4.89876e+06
78.29	119.04	5284242
78.717	119.78	4280109
79.147	120.447	4509100
79.57	121.107	5281347
79.997	121.79	4574080
80.423	122.503	4351525
80.85	123.26	4371956
81.283	123.957	4.60177e+06
81.707	124.617	4568105
82.14	125.28	5.11884e+06
82.577	125.957	4996080
83.007	126.637	5297718
83.433	127.313	4.31839e+06
83.86	127.95	3.97394e+06
84.283	128.58	4974989
84.707	129.237	5.10056e+06
85.133	129.94	5.17511e+06
85.553	130.63	4771256
85.98	131.273	4184052
86.407	131.917	5493591
86.83	132.57	5715774
87.257	133.243	4869965
87.677	133.907	4192553
88.1	134.533	4.49803e+06
88.517	135.143	5.00359e+06
88.94	135.777	5.17727e+06
89.353	136.46	5183291
89.77	137.17	5.36465e+06
90.18	137.843	4240123
90.587	138.487	4382411
90.997	139.133	5802458
91.4	139.813	4.34361e+06
91.807	140.55	4.78043e+06
92.217	141.28	4861789
92.627	141.96	4.36992e+06
93.043	142.617	4581255
93.47	143.303	5127368
93.893	144.017	5.76723e+06
94.34	144.747	5446985
94.767	145.447	4768176
95.197	146.11	4.87765e+06
95.627	146.787	6.35243e+06
96.053	147.503	5645338
96.477	148.27	4924817
96.897	149.07	4741089
97.313	149.893	5.49039e+06
97.73	150.643	5.14428e+06
98.14	151.35	6.29095e+06
98.55	152.077	4707897
98.95	152.823	5228458
99.353	153.587	4763078
99.753	154.34	5.80526e+06
100.157	155.08	5339085
100.56	155.78	4457523
100.96	156.493	5255060
101.36	157.26	5233832
101.76	158.093	5.66097e+06
102.16	158.88	6677684
102.557	159.607	4894208
102.95	160.353	5.58295e+06
103.343	161.147	5.74648e+06
103.733	162.01	5.94458e+06
104.123	162.78	4862032
104.513	163.52	5483963
104.9	164.297	5326918
105.283	165.07	5228261
105.667	165.857	4940247
106.053	166.6	5020738
106.433	167.313	5245123
106.817	168.04	5480778
107.197	168.787	5.17589e+06
107.573	169.553	4992098
107.95	170.27	4.4338e+06
108.327	170.993	5490691
108.7	171.767	5608999
109.073	172.583	4730362
109.45	173.367	5275663
109.82	174.093	5347682
110.187	174.84	5.21145e+06
110.55	175.603	4.99216e+06
110.92	176.383	4.94935e+06
111.287	177.127	4451846
111.65	177.827	4.89379e+06
112.013	178.52	5802203
112.377	179.237	5053718
112.74	179.97	4890464
113.103	180.707	5129120
113.467	181.413	4.52341e+06
113.827	182.123	5.92653e+06
114.187	182.863	5.52721e+06
114.547	183.623	4953491
114.903	184.36	4423684
115.26	185.057	4780501
115.62	185.77	5.4607e+06
115.977	186.51	5.22534e+06
116.333	187.28	5112448
116.693	187.997	4651922
117.053	188.69	5.22143e+06
117.413	189.4	5.33366e+06
117.777	190.133	5586932
118.143	190.867	4.89336e+06
118.527	191.567	3.97272e+06
118.907	192.257	5494005
119.287	192.97	5877004
119.68	193.707	5.27825e+06
120.08	194.45	5153025
120.49	195.15	5.12769e+06
120.917	195.83	5353141
121.37	196.53	5475963
121.847	197.237	5.89289e+06
122.31	197.967	5.32439e+06
122.78	198.687	5095756
123.267	199.367	4729794
123.773	200.047	6159914
124.287	200.75	5.79064e+06
124.787	201.477	5.33588e+06
125.263	202.203	5.19008e+06
125.727	202.913	5.16649e+06
126.163	203.593	5124932
126.6	204.26	5.36084e+06
127.023	204.95	5964549
127.44	205.643	5325667
127.85	206.343	4.64963e+06
128.253	207.013	4.80124e+06
128.653	207.663	4799706
129.047	208.313	6.31949e+06
129.44	208.983	5.98511e+06
129.827	209.687	5916401
130.247	210.373	4656491
130.65	211.02	4.65312e+06
131.057	211.66	5.72417e+06
131.457	212.313	5768089
131.857	212.99	5822450
132.263	213.693	5213785
132.707	214.36	4792044
133.257	215.007	4717608
133.763	215.653	5401743
134.323	216.323	5.68481e+06
134.933	217.003	5451762
135.513	217.683	4.65525e+06
136.137	218.33	5097591
136.713	218.963	5262953
137.237	219.62	5.59497e+06
137.807	220.31	5.81983e+06
138.38	221.007	5.2578e+06
138.97	221.687	4.78787e+06
139.61	222.333	4220710
140.263	222.987	6034079
140.87	223.66	6156196
141.49	224.373	4.66367e+06
142.073	225.083	4569997
142.597	225.75	4.13108e+06
143.157	226.403	5.3775e+06
143.707	227.073	5725666
144.213	227.753	5052452
144.71	228.45	4.66311e+06
145.21	229.11	4.16267e+06
145.697	229.753	4870136
146.193	230.413	5.19751e+06
146.66	231.107	4.55883e+06
147.153	231.817	5.58474e+06
147.56	232.557	5395314
148.157	233.263	4.2883e+06
148.67	233.947	4.91559e+06
149.193	234.647	5313288
149.69	235.357	5819550
150.16	236.077	5633200
150.67	236.8	5660820
151.163	237.507	4.80507e+06
151.663	238.17	4.5459e+06
152.213	238.843	6.01504e+06
152.723	239.53	5640416
153.19	240.25	5.52596e+06
153.757	240.983	4.97004e+06
154.307	241.673	4.85107e+06
154.793	242.35	5275372
155.323	243.043	6.07015e+06
155.797	243.753	5.72465e+06
156.327	244.483	5.928e+06
156.83	245.217	5581419
157.34	245.91	5.02928e+06
157.833	246.58	5.30985e+06
158.39	247.267	6046912
158.973	247.96	5.98407e+06
159.537	248.687	5647358
160.083	249.407	5498978
160.683	250.103	4807158
161.24	250.773	4862894
161.813	251.43	5.98505e+06
162.337	252.103	6.19402e+06
162.863	252.797	5.90702e+06
163.453	253.533	5790151
164.013	254.257	5.24634e+06
164.6	254.933	3.92369e+06
165.14	255.617	5.8563e+06
165.75	256.343	6.12265e+06
166.327	257.093	5568107
166.903	257.823	4644576
167.503	258.51	4921307
168.173	259.177	5.74781e+06
168.923	259.873	5.99545e+06
169.553	260.573	5.5286e+06
170.1	261.28	5838484
170.647	261.957	4.98616e+06
171.217	262.613	5085534
171.823	263.283	6149177
172.403	263.967	5881950
173.01	264.65	5718813
173.6	265.31	4.96289e+06
174.187	265.953	4974437
174.77	266.603	5808624
175.347	267.273	5823145
175.883	267.943	5299454
176.453	268.623	5012478
176.97	269.27	5129667
177.463	269.903	5.56382e+06
177.973	270.557	5495733
178.507	271.227	5777306
179.053	271.917	4.81033e+06
179.623	272.617	5614784
180.17	273.273	5.49789e+06
180.75	273.923	5642710
181.267	274.553	4771000
181.853	275.16	4.86489e+06
182.433	275.76	5.66678e+06
183.013	276.367	5.92214e+06
183.59	276.96	5296565
184.157	277.553	5818705
184.723	278.15	5395862
185.3	278.787	5244922
185.847	279.42	4877093
186.4	280.043	5.15841e+06
186.923	280.707	5.76811e+06
187.447	281.403	5514731
188.02	282.143	5.6342e+06
188.567	282.843	4.51436e+06
189.1	283.513	4398270
189.657	284.19	5178374
190.187	284.883	5154421
190.737	285.703	5.50269e+06
191.317	286.443	4.84595e+06
191.867	287.13	4174560
192.46	287.8	6.2157e+06
193.01	288.497	5696075
193.573	289.233	5995739
194.133	290.013	5.40869e+06
194.68	290.757	4.50878e+06
195.247	291.447	4278570
195.757	292.143	5937158
196.29	292.877	5846298
196.86	293.657	6101063
197.397	294.447	5226099
197.937	295.197	4.82681e+06
198.467	295.89	5.22528e+06
198.967	296.557	5.93138e+06
199.487	297.23	6174073
200.013	297.903	5469593
200.513	298.607	5578527
201.017	299.29	4327931
201.55	299.95	4.85591e+06
202.043	300.61	5781374
202.517	301.3	5.44504e+06
202.99	302.017	5.76897e+06
203.49	302.743	5720243
203.983	303.433	4889492
204.497	304.087	4808707
204.973	304.737	6.10842e+06
205.453	305.4	5794504
205.96	306.097	5.70888e+06
206.44	306.81	5.1589e+06
206.893	307.507	3.85287e+06
207.403	308.177	4.41708e+06
207.893	308.85	5173081
208.393	309.55	5130780
208.927	310.26	5.17887e+06
209.423	310.96	4485233
209.91	311.637	4510149
210.407	312.303	5528720
210.917	312.99	5149102
211.447	313.697	4.70753e+06
211.933	314.417	4406546
212.423	315.133	4.75223e+06
212.897	315.813	4.04129e+06
213.357	316.467	4395331
213.867	317.123	5182370
214.33	317.787	5.06124e+06
214.81	318.483	4357549
215.263	319.183	3.78777e+06
215.733	319.843	4738432
216.177	320.487	4884435
216.637	321.15	4430969
217.097	321.823	5.07129e+06
217.553	322.523	4833117
217.997	323.203	4286954
218.43	323.857	3.92417e+06
218.98	324.503	5.03764e+06
219.483	325.163	4.73143e+06
219.947	325.843	4.80724e+06
220.453	326.55	4404078
220.923	327.207	4.57181e+06
221.393	327.84	4.31054e+06
221.86	328.48	5297624
222.337	329.137	5.05537e+06
222.797	329.837	3887696
223.28	330.537	3.83995e+06
223.76	331.187	3692633
224.243	331.827	5001645
224.7	332.487	5.20678e+06
225.183	333.163	4.50517e+06
225.64	333.89	4.28424e+06
226.107	334.563	4.0447e+06
226.553	335.213	4865761
226.997	335.88	4.35833e+06
227.46	336.553	4.63231e+06
227.903	337.237	4.87828e+06
228.34	337.897	3687185
228.797	338.527	3.7126e+06
229.25	339.16	5057006
229.69	339.797	3945129
230.19	340.45	3.48913e+06
230.66	341.12	4.59312e+06
231.11	341.753	3.49072e+06
231.553	342.363	2875624
232.007	342.98	4.42195e+06
232.497	343.613	4.87174e+06
232.97	344.3	4251226
233.46	345.007	4.20616e+06
233.913	345.693	3.43547e+06
234.367	346.34	3.59507e+06
234.837	346.99	4.25288e+06
235.3	347.65	3.92156e+06
235.757	348.32	4.41908e+06
236.28	348.997	4099900
236.737	349.647	3.31026e+06
237.203	350.28	3.35867e+06
237.673	350.91	4.42903e+06
238.12	351.54	4.42042e+06
238.58	352.2	4686238
239.073	352.87	4.25794e+06
239.563	353.527	3.81773e+06
240.017	354.167	3790525
240.483	354.797	4.13897e+06
240.977	355.477	4.80181e+06
241.453	356.22	4435393
241.917	357.003	4547318
242.41	357.777	4.67018e+06
242.89	358.487	3606516
243.37	359.157	3739233
243.827	359.813	4.9293e+06
244.297	360.493	5.9486e+06
244.767	361.177	5.46931e+06
245.223	361.9	5344939
245.667	362.593	4595733
246.12	363.25	4.06311e+06
246.567	363.877	4.50779e+06
247.003	364.5	6.00538e+06
247.457	365.147	6.1535e+06
247.917	365.897	5673938
248.36	366.663	4834372
248.797	367.37	4625580
249.223	368.053	5476879
249.66	368.787	5460356
250.15	369.593	5337901
250.67	370.453	5262263
251.15	371.2	4692224
251.663	371.91	4985569
252.157	372.627	5.49537e+06
252.633	373.36	5.34786e+06
253.087	374.123	5385696
253.563	374.84	4599950
254.017	375.53	5.40362e+06
254.487	376.237	5251187
254.943	376.97	5.41611e+06
255.393	377.713	5058140
255.863	378.46	5362316
256.31	379.177	4897527
256.76	379.87	5413925
257.24	380.583	5686544
257.697	381.313	5782705
258.143	382.053	4.8002e+06
258.613	382.783	4.76296e+06
259.103	383.473	5.16954e+06
259.563	384.157	5.22607e+06
260.007	384.867	5.58913e+06
260.45	385.603	4.93057e+06
260.9	386.37	4771146
261.373	387.133	4955961
261.817	387.837	4.78301e+06
262.26	388.537	5.39519e+06
262.723	389.247	4978262
263.183	389.983	5296000
263.627	390.717	4760623
264.097	391.407	4278954
264.553	392.087	5335725
264.993	392.823	6016858
265.433	393.657	5.35333e+06
265.903	394.45	5.04182e+06
266.35	395.173	4807451
266.787	395.913	5.39871e+06
267.267	396.69	6117195
267.73	397.477	5.55112e+06
268.18	398.197	4931295
268.69	398.88	5257977
269.157	399.57	5.50003e+06
269.637	400.27	5.71092e+06
270.113	400.99	5.33159e+06
270.573	401.683	4.10512e+06
271.03	402.34	4.77225e+06
271.48	403	5.82345e+06
271.957	403.71	5.85846e+06
272.42	404.48	5.6475e+06
272.87	405.25	4.58793e+06
273.333	405.953	4.60615e+06
273.777	406.657	5602004
274.223	407.383	5800951
274.66	408.133	5.59213e+06
275.1	408.837	4.94169e+06
275.547	409.503	5.0914e+06
275.983	410.173	5612564
276.413	410.853	5.91864e+06
276.847	411.57	5790852
277.277	412.317	5561051
277.703	413.027	4.59179e+06
278.127	413.687	4315537
278.55	414.337	5.79929e+06
278.97	415.01	6131727
279.397	415.727	5.76703e+06
279.847	416.503	4943811
280.28	417.253	4611688
280.72	417.947	4.78926e+06
281.167	418.63	5.84011e+06
281.607	419.34	5455049
282.047	420.093	5747584
282.487	420.84	5.66053e+06
282.923	421.53	4301260
283.35	422.183	4722625
283.777	422.833	5557879
284.2	423.503	5.8627e+06
284.63	424.233	5.30183e+06
285.05	424.99	5156949
285.467	425.68	5408716
285.913	426.353	4782317
286.347	427.037	6211018
286.78	427.747	5991815
287.21	428.483	5.7983e+06
287.633	429.23	5.70821e+06
288.09	429.947	5.10594e+06
288.537	430.63	4.74754e+06
288.973	431.3	6.06038e+06
289.41	431.983	5702457
289.85	432.69	5666298
290.313	433.413	5.29018e+06
290.767	434.1	5343064
291.217	434.757	4.63767e+06
291.66	435.43	6101379
292.103	436.127	6070185
292.547	436.85	5.51122e+06
293.01	437.563	4.12743e+06
293.457	438.24	4954144
293.897	438.893	5540176
294.337	439.563	6.31705e+06
294.767	440.257	5150863
295.217	440.963	5478847
295.667	441.65	5.21789e+06
296.113	442.303	5.21942e+06
296.557	442.957	5537246
296.997	443.643	6226588
297.433	444.367	5.57298e+06
297.873	445.1	5.19094e+06
298.317	445.793	4147012
298.76	446.457	4.58138e+06
299.203	447.11	5.44425e+06
299.643	447.783	5.6385e+06
300.08	448.48	5221573
300.517	449.187	4963645
300.957	449.857	4276134
301.397	450.503	4061512
301.847	451.153	5872089
302.343	451.817	5.42344e+06
302.86	452.507	5078633
303.34	453.217	5093750
303.83	453.927	4571828
304.317	454.617	4.41381e+06
304.787	455.273	4091580
305.27	455.933	5.48251e+06
305.783	456.607	5.32319e+06
306.253	457.293	5300808
306.727	457.99	4449503
307.203	458.683	4663851
307.667	459.353	4.56564e+06
308.123	460.01	4.67003e+06
308.6	460.64	5.24482e+06
309.053	461.27	5.32999e+06
309.52	461.937	5285901
309.977	462.683	5149314
310.433	463.42	4.4807e+06
310.893	464.113	4.50097e+06
311.377	464.79	5.59633e+06
311.843	465.53	5151094
312.3	466.373	5450015
312.75	467.22	5129955
313.217	467.977	4.71145e+06
313.663	468.717	5.05901e+06
314.123	469.493	5.66753e+06
314.583	470.31	5.49594e+06
315.033	471.097	5029268
315.493	471.813	5189021
315.943	472.51	6018126
316.383	473.223	5170001
316.83	473.97	5.44151e+06
317.263	474.7	4833439
317.703	475.397	4637942
318.133	476.06	5.18056e+06
318.577	476.73	5.27423e+06
319.01	477.41	5928257
319.467	478.107	5726182
319.91	478.807	4.14949e+06
320.367	479.467	4745533
320.813	480.123	5.76034e+06
321.257	480.813	5.74561e+06
321.697	481.587	5435951
322.133	482.363	5312956
322.583	483.067	4601134
323.023	483.763	5.32002e+06
323.457	484.49	5.67858e+06
323.913	485.217	5.31796e+06
324.353	485.923	4.73158e+06
324.8	486.583	4.17316e+06
325.26	487.22	5.50272e+06
325.71	487.87	5477593
326.157	488.543	5113101
326.6	489.26	4.75313e+06
327.037	489.927	4.97105e+06
327.517	490.573	4810586
327.973	491.24	5.87722e+06
328.417	491.94	5.71688e+06
328.873	492.69	6139747
329.317	493.397	4.31503e+06
329.77	494.077	4783931
330.263	494.767	5760650
330.727	495.483	5819451
331.197	496.207	4.67162e+06
331.657	496.943	4.98964e+06
332.11	497.643	4.80845e+06
332.553	498.317	4.47115e+06
332.993	499.003	5.85016e+06
333.43	499.707	4622631
333.857	500.447	5.64105e+06
334.283	501.193	5182750
334.703	501.9	4.94119e+06
335.123	502.583	5.91572e+06
335.54	503.297	5693571
335.96	504.017	5363851
336.373	504.75	6.06689e+06
336.787	505.473	5.4692e+06
337.203	506.167	4676083
337.617	506.833	4481299
338.03	507.49	5732212
338.44	508.177	5241154
338.853	508.903	5441524
339.263	509.64	4.98856e+06
339.67	510.383	5303810
340.077	511.077	4.72624e+06
340.48	511.76	5.12464e+06
340.887	512.473	5.34661e+06
341.293	513.193	5.34628e+06
341.7	513.93	4.89867e+06
342.11	514.623	4.84903e+06
342.543	515.29	4775169
342.977	515.967	5915069
343.417	516.67	5.59119e+06
343.847	517.407	5673414
344.28	518.127	4627572
344.713	518.81	4.84641e+06
345.15	519.48	5674023
345.577	520.163	5.41643e+06
346.003	520.87	5710304
346.427	521.587	5.43596e+06
346.843	522.273	4.49436e+06
347.273	522.93	4855691
347.7	523.57	5.1392e+06
348.117	524.223	5739642
348.537	524.93	5635277
348.957	525.717	5.73367e+06
349.373	526.493	5496636
349.787	527.23	4.41805e+06
350.197	527.927	4734502
350.61	528.613	5.54748e+06
351.023	529.32	5998225
351.443	530.053	5670528
351.863	530.8	5.5138e+06
352.287	531.527	4.82289e+06
352.707	532.21	5125187
353.137	532.883	5.64029e+06
353.563	533.577	5828789
353.993	534.28	5137684
354.423	535.01	5634522
354.847	535.72	5.28782e+06
355.273	536.393	4.41288e+06
355.7	537.047	5.21573e+06
356.127	537.7	5385489
356.547	538.36	4.77805e+06
356.977	539.047	4.6526e+06
357.4	539.753	4315372
357.843	540.44	4386755
358.28	541.097	4.98134e+06
358.78	541.763	5105731
359.31	542.473	5.53248e+06
359.773	543.283	5.43038e+06
360.3	544.037	5.00312e+06
360.777	544.733	4693052
361.267	545.403	5746105
361.737	546.097	5.64552e+06
362.203	546.81	5.16224e+06
362.687	547.56	5.77503e+06
363.16	548.283	4374851
363.63	548.943	4.68281e+06
364.093	549.583	5458884
364.587	550.233	5.91891e+06
365.053	550.923	5318389
365.51	551.637	5488195
365.967	552.333	4.44658e+06
366.413	553.01	4.71785e+06
366.87	553.683	6.31039e+06
367.31	554.403	5.5535e+06
367.763	555.17	5.62668e+06
368.25	555.937	6209438
368.71	556.707	5487354
369.157	557.423	5.12982e+06
369.613	558.117	5656821
370.053	558.823	5782972
370.51	559.54	5689495
371	560.257	5.25296e+06
371.46	560.973	5501681
371.947	561.65	4364442
372.417	562.32	4986355
372.883	563.017	6013798
373.337	563.75	5.63957e+06
373.81	564.51	5272627
374.263	565.257	5.71638e+06
374.733	565.963	4.6076e+06
375.187	566.63	5.15729e+06
375.653	567.3	6032696
376.107	567.983	5.09624e+06
376.567	568.68	6117849
377.027	569.4	5314398
377.477	570.13	5.57731e+06
377.923	570.817	4.73583e+06
378.367	571.473	4963553
378.807	572.12	5.96589e+06
379.253	572.77	5.9644e+06
379.7	573.453	5.3723e+06
380.137	574.17	4.94664e+06
380.587	574.87	4325841
381.023	575.53	4.66789e+06
381.48	576.197	5856641
381.933	576.897	5905836
382.373	577.64	5488366
382.827	578.4	5.78339e+06
383.297	579.093	4.52867e+06
383.753	579.76	5152137
384.197	580.427	5.91608e+06
384.663	581.093	5472058
385.16	581.77	5695959
385.627	582.473	5.05539e+06
386.08	583.163	4.62148e+06
386.537	583.823	4.61796e+06
386.98	584.47	5035266
387.437	585.163	5.22018e+06
387.897	585.93	5366319
388.347	586.77	5577719
388.787	587.577	5299728
389.263	588.357	5906444
389.83	589.11	5215276
390.313	589.817	5007262
390.773	590.517	5.55791e+06
391.233	591.22	5222038
391.703	591.93	5046184
392.157	592.647	5.35206e+06
392.653	593.337	4758669
393.12	594.01	4753198
393.63	594.693	6.38464e+06
394.113	595.423	4.856e+06
394.57	596.21	5.09943e+06
395.04	597	5445778
395.507	597.757	5.01158e+06
395.957	598.473	4579698
396.413	599.153	5.16052e+06
396.867	599.84	5887868
397.313	600.55	5.32311e+06
397.753	601.313	5582595
398.193	602.097	5312032
398.627	602.833	4.8227e+06
399.057	603.533	5066769
399.497	604.263	5.76479e+06
399.923	605.047	5414911
400.353	605.89	5275642
400.793	606.713	4.98568e+06
401.24	607.507	5.2575e+06
401.687	608.24	5.12247e+06
402.133	608.967	5.39808e+06
402.59	609.713	5377745
403.037	610.527	5526485
403.473	611.337	5714116
403.92	612.13	5.11822e+06
404.367	612.86	4645689
404.803	613.553	5131280
405.253	614.23	5.61534e+06
405.703	614.923	5.63836e+06
406.147	615.653	5487442
406.583	616.433	5452994
407.02	617.16	4.99292e+06
407.45	617.857	4.78202e+06
407.877	618.59	5.96518e+06
408.3	619.42	6.12559e+06
408.72	620.393	6431894
409.137	621.377	5.32502e+06
409.55	622.203	4598929
409.993	622.95	5.16531e+06
410.437	623.707	6324024
410.873	624.51	5613281
411.31	625.34	5.81492e+06
411.763	626.18	5188466
412.213	627.013	5141789
412.663	627.783	5077478
413.11	628.503	5576331
413.56	629.247	5858226
414.007	630.013	5.93245e+06
414.45	630.813	5.98369e+06
414.89	631.6	5.71595e+06
415.333	632.39	5614535
415.773	633.11	5.19828e+06
416.213	633.8	5.46039e+06
416.653	634.497	6.01357e+06
417.09	635.23	5.37288e+06
417.527	635.983	5695515
417.967	636.76	4.95284e+06
418.4	637.513	4994054
418.833	638.217	4.78151e+06
419.263	638.903	5036528
419.697	639.633	6137871
420.123	640.387	6191741
420.553	641.137	6.06266e+06
420.98	641.86	4254877
421.407	642.543	5.55535e+06
421.83	643.21	5.91183e+06
422.263	643.91	5701092
422.7	644.66	5769301
423.137	645.49	5752742
423.58	646.327	4940601
424.017	647.077	4.43316e+06
424.49	647.79	5361637
424.957	648.503	5923932
425.453	649.267	6.51434e+06
425.953	650.097	6.11748e+06
426.42	650.903	5.91317e+06
426.883	651.667	4595469
427.343	652.387	5053623
427.827	653.11	6057116
428.3	653.87	6076433
428.76	654.643	5398034
429.23	655.433	5555602
429.707	656.22	5188606
430.163	656.94	4.43312e+06
430.623	657.613	4924669
431.08	658.277	5981419
431.567	658.967	5962505
432.027	659.687	5.69551e+06
432.483	660.467	5.51177e+06
432.933	661.187	4881531
433.377	661.873	4690256
433.813	662.583	6.20953e+06
434.25	663.367	5.71138e+06
434.677	664.187	5255448
435.097	664.98	5.74542e+06
435.513	665.713	4761147
435.93	666.393	4588042
436.343	667.05	6.03604e+06
436.757	667.717	5639276
437.167	668.41	5384870
437.577	669.133	5.66808e+06
437.987	669.857	4988378
438.393	670.533	4498883
438.8	671.177	5.09574e+06
439.207	671.823	5745418
439.613	672.55	5.80712e+06
440.017	673.367	5311801
440.417	674.167	5.69211e+06
440.813	674.883	4.99866e+06
441.21	675.56	4352030
441.603	676.237	5.51241e+06
441.993	676.947	5.80694e+06
442.383	677.68	5.18038e+06
442.77	678.41	5368934
443.153	679.11	4883432
443.537	679.78	4.562e+06
443.917	680.433	5330299
444.293	681.09	5656834
444.673	681.777	5510907
445.05	682.51	5689158
445.427	683.283	5728757
445.803	684.01	4.79574e+06
446.183	684.683	5.42321e+06
446.56	685.343	5028990
446.94	686.033	5922487
447.32	686.76	5844913
447.7	687.527	5.61948e+06
448.08	688.297	5.53629e+06
448.46	689.013	4572531
448.84	689.693	4.9166e+06
449.217	690.387	6.33431e+06
449.597	691.117	5.56273e+06
449.973	691.877	6.10535e+06
450.35	692.657	5330113
450.727	693.407	4.70802e+06
451.103	694.107	4.69594e+06
451.48	694.787	4.29927e+06
451.86	695.48	5484308
452.247	696.187	5.89577e+06
452.643	696.903	5.52024e+06
453.063	697.623	5528603
453.473	698.307	4.34391e+06
453.913	698.95	4.91155e+06
454.363	699.6	6.02521e+06
454.807	700.273	5871990
455.25	700.983	5782838
455.72	701.72	5.68349e+06
456.18	702.427	4396984
456.633	703.093	4.8532e+06
457.083	703.767	5993811
457.53	704.463	5.99658e+06
457.973	705.183	5716083
458.413	705.907	5.64516e+06
458.88	706.593	4.54241e+06
459.353	707.243	5.12368e+06
459.817	707.87	5.46664e+06
460.287	708.497	5808566
460.757	709.137	5.91074e+06
461.23	709.843	5477521
461.697	710.543	4594330
462.173	711.19	4849778
462.64	711.84	5.59092e+06
463.113	712.56	5.68772e+06
463.583	713.397	6.42272e+06
464.067	714.267	5.81062e+06
464.543	715.073	5.00678e+06
465.03	715.8	5.15518e+06
465.497	716.493	5986173
466	717.227	5.81434e+06
466.6	718.03	5.7785e+06
467.15	718.8	4542163
467.697	719.507	4.33899e+06
468.207	720.16	4390564
468.703	720.827	4.94197e+06
469.213	721.527	5221027
469.727	722.267	5.46872e+06
470.22	722.99	4264565
470.707	723.68	4.34453e+06
471.193	724.38	6.1632e+06
471.673	725.157	5666082
472.173	726	5.55981e+06
472.67	726.8	5.29187e+06
473.147	727.543	4.81463e+06
473.623	728.253	5.62492e+06
474.093	728.987	6547597
474.6	729.75	5.60958e+06
475.087	730.533	5753197
475.58	731.313	5.92426e+06
476.13	732.043	5184955
476.617	732.743	4.94524e+06
477.153	733.437	5.97449e+06
477.657	734.16	5658927
478.2	734.91	5601560
478.737	735.657	5.14497e+06
479.273	736.387	4.20925e+06
479.813	737.07	4.17357e+06
480.317	737.783	5.28085e+06
480.857	738.493	5.63199e+06
481.36	739.19	4863309
481.87	739.87	3.88204e+06
482.377	740.52	4529562
482.847	741.157	4.76079e+06
483.31	741.807	6.00961e+06
483.783	742.527	5917609
484.24	743.347	5.97666e+06
484.687	744.143	5898207
485.14	744.857	5517227
485.587	745.55	5.76354e+06
486.053	746.277	6.36361e+06
486.507	747.063	6332400
486.963	747.833	6141459
487.42	748.597	6.21671e+06
487.867	749.34	5.43388e+06
488.313	750.027	5.43679e+06
488.763	750.69	6237743
489.21	751.36	5.86869e+06
489.66	752.047	5.63213e+06
490.11	752.757	5.70434e+06
490.55	753.467	5433972
491.007	754.143	4.81299e+06
491.45	754.797	5339348
491.93	755.437	5680046
492.383	756.093	6102250
492.857	756.78	5906806
493.32	757.507	5.67992e+06
493.77	758.183	4433643
494.233	758.837	5.74602e+06
494.687	759.543	5.9054e+06
495.153	760.283	5754972
495.603	761.097	5.52251e+06
496.05	761.857	5.32174e+06
496.493	762.56	4513280
496.933	763.223	4533318
497.363	763.89	5.81846e+06
497.793	764.58	6106380
498.22	765.31	5.50763e+06
498.637	766.083	5846592
499.053	766.803	4.63005e+06
499.467	767.483	5286533
499.877	768.187	6888241
500.287	768.96	6.40337e+06
500.7	769.773	6273327
501.11	770.647	5902592
501.517	771.447	6185423
501.923	772.193	5.07392e+06
502.33	772.887	5039360
502.737	773.597	6256622
503.14	774.33	5802133
503.54	775.107	5397336
503.94	775.89	5502089
504.337	776.687	5.08009e+06
504.733	777.447	4649633
505.127	778.157	4.56955e+06
505.52	778.84	5789066
505.91	779.543	5.87453e+06
506.297	780.3	5.88395e+06
506.683	781.1	5697063
507.07	781.903	4.83896e+06
507.453	782.633	4.30368e+06
507.837	783.337	4826279
508.22	784.037	5285300
508.6	784.787	5721835
508.98	785.517	5689890
509.36	786.263	5.62503e+06
509.737	786.997	4.17899e+06
510.113	787.68	5005654
510.49	788.347	6.15591e+06
510.863	789.05	5.29521e+06
511.24	789.763	5690158
511.613	790.527	5092554
511.987	791.3	5753276
512.36	792.027	4.6208e+06
512.733	792.713	4555728
513.107	793.423	5.64826e+06
513.48	794.137	5.10473e+06
513.86	794.887	5.16134e+06
514.24	795.63	5.9978e+06
514.623	796.333	4.89665e+06
515.023	797.01	4.69074e+06
515.42	797.69	5.7492e+06
515.83	798.407	5689970
516.243	799.13	5540827
516.657	799.86	5.62121e+06
517.077	800.563	4326170
517.497	801.243	5.09039e+06
517.947	801.937	4360112
518.383	802.65	4.51322e+06
518.817	803.4	5.21753e+06
519.25	804.13	3718658
519.68	804.813	4606900
520.107	805.477	4.8843e+06
520.543	806.153	4848963
520.97	806.85	4.53166e+06
521.4	807.577	5170886
521.837	808.287	4565175
522.28	808.987	4941454
522.717	809.717	5683271
523.203	810.447	5086213
523.65	811.197	4967307
524.097	811.897	4.71868e+06
524.537	812.56	4.82894e+06
524.98	813.233	5071543
525.437	813.953	5523286
525.947	814.697	5178248
526.43	815.457	4.79882e+06
526.983	816.18	4575460
527.51	816.877	4.7352e+06
528.063	817.597	5231428
528.543	818.363	5158742
529.03	819.177	5205011
529.493	819.977	4.78738e+06
529.97	820.763	4701875
530.437	821.493	4.18957e+06
530.9	822.193	3.69077e+06
531.393	822.907	5.28908e+06
531.88	823.657	4648095
532.37	824.41	4.3485e+06
532.863	825.167	4770763
533.33	825.92	4.17553e+06
533.813	826.627	4.05673e+06
534.283	827.303	4454228
534.757	828.003	5.45437e+06
535.257	828.707	4857395
535.733	829.43	5095721
536.2	830.157	5147238
536.68	830.877	4.46026e+06
537.183	831.627	5384124
537.653	832.347	5.42384e+06
538.133	833.037	4587122
538.61	833.7	4.90991e+06
539.09	834.343	4803894
539.547	835.003	5.54347e+06
539.997	835.727	5488244
540.447	836.513	5364154
540.887	837.28	5.06883e+06
541.323	838.007	4.37899e+06
541.757	838.683	4.63465e+06
542.187	839.36	5.50234e+06
542.613	840.077	5239437
543.12	840.82	6.06094e+06
543.6	841.59	5414375
544.053	842.32	4554958
544.52	843.01	4.31941e+06
545.027	843.693	5582288
545.5	844.413	5028632
546.013	845.177	4.54488e+06
546.477	845.943	4445274
546.937	846.703	3837405
547.393	847.403	4.29052e+06
547.833	848.097	4.9829e+06
548.317	848.817	4549079
548.773	849.54	5044382
549.223	850.287	4683211
549.707	851.03	4410079
550.17	851.733	4.38046e+06
550.617	852.42	4.58732e+06
551.083	853.113	5251640
551.543	853.82	4.7607e+06
551.993	854.57	5.18559e+06
552.43	855.317	5.04338e+06
552.923	856.053	4731498
553.383	856.733	4.44423e+06
553.83	857.383	4769829
554.303	858.02	5.2184e+06
554.767	858.71	5.70468e+06
555.213	859.437	5813786
555.703	860.24	5378546
556.16	861.037	4.67203e+06
556.653	861.763	4.71608e+06
557.127	862.457	4866099
557.59	863.157	5.36332e+06
558.07	863.88	5879782
558.527	864.65	5362988
558.99	865.413	5941983
559.44	866.13	4.89505e+06
559.893	866.843	5137367
560.34	867.517	6.53931e+06
560.787	868.217	6.85881e+06
561.223	868.95	5.04677e+06
561.66	869.683	5590672
562.093	870.37	4.45449e+06
562.523	871.037	5140758
562.96	871.717	5.62182e+06
563.397	872.447	5.28597e+06
563.837	873.223	5.51316e+06
564.287	873.99	4.72177e+06
564.727	874.7	5423099
565.177	875.393	6.1321e+06
565.613	876.083	5721367
566.08	876.757	5850877
566.53	877.423	5376964
567.013	878.05	4.86244e+06
567.477	878.66	4.87693e+06
567.923	879.293	6.74889e+06
568.377	880.013	5.67975e+06
568.827	880.823	6076783
569.267	881.633	6.02039e+06
569.71	882.437	5.84302e+06
570.157	883.173	5.1198e+06
570.593	883.867	4913900
571.037	884.573	6260431
571.473	885.3	6058817
571.903	886.043	5865767
572.34	886.773	6.12209e+06
572.77	887.467	4074364
573.2	888.113	4.5034e+06
573.67	888.737	4418582
574.117	889.36	5227377
574.597	890.01	5.61126e+06
575.067	890.717	5319851
575.517	891.48	6101325
576	892.183	4059572
576.463	892.843	4657318
576.913	893.493	4893305
577.373	894.203	5791076
577.82	894.94	6553869
578.297	895.713	5.3548e+06
578.757	896.473	4965316
579.207	897.173	5038980
579.653	897.843	5.96815e+06
580.1	898.547	6.34857e+06
580.543	899.283	6.19452e+06
580.993	900.027	6189421
581.433	900.753	4.81581e+06
581.9	901.43	4761961
582.343	902.077	6.1586e+06
582.797	902.783	5820137
583.24	903.543	6.11432e+06
583.687	904.35	5046546
584.13	905.113	4828917
584.58	905.813	4807086
585.04	906.5	5.38433e+06
585.483	907.22	5.67099e+06
585.933	908.08	5530625
586.383	908.957	6232772
586.827	909.813	4834781
587.297	910.57	5382319
587.74	911.283	4462309
588.213	912.007	5941646
588.667	912.823	6.05997e+06
589.127	913.66	5.89172e+06
589.58	914.507	5.95665e+06
590.027	915.34	5591175
590.48	916.107	5162237
590.917	916.82	4700944
591.353	917.543	6.27314e+06
591.787	918.29	5445080
592.22	919.057	5.84728e+06
592.653	919.877	5458431
593.083	920.657	5.63049e+06
593.547	921.377	5230164
593.99	922.057	5512439
594.48	922.75	6.55803e+06
594.943	923.46	5995676
595.42	924.197	6099265
595.89	924.967	5.76302e+06
596.35	925.697	4.49077e+06
596.807	926.373	4487938
597.267	927.027	5.22074e+06
597.713	927.707	6051900
598.16	928.413	5782277
598.607	929.133	5770372
599.04	929.833	4.92237e+06
599.483	930.493	5.57475e+06
599.917	931.133	5135446
600.353	931.813	6.0191e+06
600.783	932.537	5.79946e+06
601.213	933.337	5.7586e+06
601.637	934.097	5.48636e+06
602.063	934.8	4.49216e+06
602.48	935.463	4.76016e+06
602.91	936.097	4.64603e+06
603.343	936.733	5.60451e+06
603.773	937.377	6064675
604.33	938.06	5653803
604.843	938.79	5.46163e+06
605.39	939.523	6021636
605.923	940.23	5.39999e+06
606.417	940.907	5114005
606.967	941.593	6993994
607.47	942.34	6.10024e+06
607.95	943.133	5.86437e+06
608.453	943.97	5895888
608.94	944.757	6.10782e+06
609.407	945.48	5638330
609.873	946.197	6367347
610.363	946.923	5716531
610.837	947.663	5950104
611.29	948.413	5.70316e+06
611.75	949.13	5.17923e+06
612.223	949.82	5.41282e+06
612.683	950.55	6389532
613.167	951.31	6266371
613.627	952.06	5667199
614.117	952.82	5461881
614.577	953.533	5.12746e+06
615.043	954.223	5608179
615.5	954.94	5987597
615.963	955.67	5.62772e+06
616.42	956.473	5.61466e+06
616.873	957.27	5256438
617.323	957.993	4838915
617.773	958.657	4.97328e+06
618.217	959.31	6.31276e+06
618.663	959.983	5980683
619.107	960.733	5.80428e+06
619.563	961.527	5.84072e+06
620.013	962.253	5.11212e+06
620.463	962.953	5.76969e+06
620.917	963.673	6.29873e+06
621.39	964.523	5.64524e+06
621.85	965.427	6112408
622.307	966.293	5.81093e+06
622.757	967.057	5.45356e+06
623.203	967.787	6208675
623.657	968.54	6.21653e+06
624.107	969.303	5.7739e+06
624.55	970.09	5.82219e+06
625.007	970.82	4973744
625.46	971.517	5798091
625.91	972.237	4.91352e+06
626.357	972.973	5.29968e+06
626.8	973.717	5.9878e+06
627.233	974.443	5447930
627.67	975.147	4.73393e+06
628.103	975.827	5.15521e+06
628.533	976.483	5501406
628.957	977.153	5870927
629.403	977.86	5087564
629.843	978.603	5.39268e+06
630.297	979.317	5752020
630.747	979.997	5.0052e+06
631.2	980.65	5795728
631.65	981.313	6435483
632.097	982.04	5814640
632.55	982.737	5.68693e+06
633	983.43	5.76779e+06
633.453	984.113	4910063
633.903	984.767	5274757
634.357	985.403	5.52832e+06
634.803	986.07	6294957
635.323	986.807	6.12502e+06
635.8	987.66	5815340
636.263	988.477	5.73937e+06
636.717	989.203	5.39949e+06
637.167	989.897	5595490
637.613	990.62	5.93591e+06
638.053	991.357	5625312
638.483	992.063	5808797
638.913	992.747	4.38391e+06
639.34	993.403	5278095
639.76	994.04	5.71284e+06
640.18	994.707	5.91197e+06
640.597	995.4	5.74575e+06
641.013	996.13	5.55946e+06
641.427	996.85	5004149
641.833	997.533	4871041
642.24	998.2	6.02036e+06
642.64	998.883	6759946
643.043	999.603	6.30217e+06
643.44	1000.32	6.47919e+06
643.837	1001.06	6.02218e+06
644.23	1001.77	4.9727e+06
644.62	1002.44	5.2467e+06
645.01	1003.09	6.06627e+06
645.4	1003.76	6.13839e+06
645.787	1004.46	6.0698e+06
646.17	1005.21	5483692
646.553	1005.94	4079707
646.937	1006.61	5.12414e+06
647.317	1007.27	6.88278e+06
647.697	1007.95	5487216
648.08	1008.66	4809703
648.46	1009.39	5390098
648.843	1010.08	4900055
649.227	1010.75	4.6942e+06
649.61	1011.43	4889248
649.997	1012.18	5.15891e+06
650.383	1013	5309075
650.773	1013.82	4806724
651.167	1014.57	4711420
651.56	1015.28	5.16437e+06
651.953	1016	5979706
652.347	1016.75	5.87264e+06
652.74	1017.52	5.9226e+06
653.13	1018.29	5836798
653.523	1019.02	5187284
653.913	1019.78	5405109
654.3	1020.55	5.30744e+06
654.687	1021.33	5.53625e+06
655.073	1022.13	4622146
655.457	1022.84	4.84288e+06
655.843	1023.52	5332142
656.23	1024.21	5.05767e+06
656.62	1024.94	5.3681e+06
657.013	1025.74	5.29502e+06
657.417	1026.51	4827528
657.83	1027.24	4.85538e+06
658.257	1027.94	5121389
658.703	1028.69	5.94107e+06
659.16	1029.56	5206224
659.62	1030.4	5.72202e+06
660.097	1031.17	5.45234e+06
660.56	1031.88	4557807
661.023	1032.57	5409234
661.473	1033.28	5996038
661.937	1034.03	5706643
662.393	1034.82	5.14954e+06
662.843	1035.6	5.08906e+06
663.297	1036.32	4.5464e+06
663.747	1037	4.77068e+06
664.197	1037.68	5.91732e+06
664.643	1038.41	5.629e+06
665.087	1039.15	5755983
665.53	1039.93	5.39019e+06
665.97	1040.7	5.47042e+06
666.407	1041.4	4676547
666.843	1042.08	5103089
667.277	1042.74	5395996
667.713	1043.46	5.08511e+06
668.143	1044.18	5121055
668.583	1044.93	4.82003e+06
669.023	1045.64	4262911
669.47	1046.33	4652399
669.917	1047.05	5431265
670.36	1047.8	5482116
670.857	1048.57	4679370
671.313	1049.34	5151350
671.847	1050.09	4786176
672.343	1050.78	4462911
672.843	1051.44	4473130
673.363	1052.07	4677429
673.843	1052.73	5598659
674.3	1053.44	5.35367e+06
674.77	1054.21	4.79038e+06
675.243	1054.93	4879380
675.703	1055.61	4919400
676.143	1056.33	5298307
676.613	1057.27	6147962
677.077	1058.21	5.49337e+06
677.523	1059.11	5128742
677.967	1059.91	5270402
678.407	1060.66	5669668
678.843	1061.41	5872880
679.27	1062.21	5.19864e+06
679.69	1063.02	5333106
680.107	1063.79	5.14713e+06
680.52	1064.5	5.24394e+06
680.927	1065.2	6.02309e+06
681.333	1065.88	4.82982e+06
681.733	1066.55	4.59635e+06
682.14	1067.2	4.46851e+06
682.563	1067.82	4.50059e+06
683.007	1068.44	5553362
683.45	1069.1	5.95716e+06
683.89	1069.81	6.54292e+06
684.327	1070.56	6.02773e+06
684.763	1071.29	4.54547e+06
685.203	1071.97	4537748
685.64	1072.63	4.44793e+06
686.117	1073.33	5514731
686.593	1074.08	5.21621e+06
687.08	1074.85	4.85456e+06
687.57	1075.62	4.94071e+06
688.023	1076.34	4721762
688.52	1077.03	5.18314e+06
689.007	1077.76	5431444
689.467	1078.53	5441342
689.993	1079.33	5.09416e+06
690.527
691.027
691.54
692.013
692.507
692.98
693.463
693.93
694.383
694.84
695.287
695.77
696.227
696.703
697.173
697.627
698.09
698.537
698.98
699.417
699.847
700.27
700.693
701.107
701.537
701.957
702.377
702.803
703.253
703.687
704.16
704.617
705.107
705.573
706.033
706.51
706.967
707.437
707.89
708.343
708.787
709.23
709.663
710.11
710.54
711.02
711.467
711.95
712.413
712.867
713.337
713.79
714.243
714.687
715.133
715.587
716.023
716.483
716.95
717.403
717.86
718.357
718.82
719.343
719.84
720.31
720.82
721.32
721.79
722.257
722.71
723.16
723.61
724.057
724.497
724.957
725.4
725.853
726.31
726.757
727.233
727.69
728.137
728.597
729.04
729.483
729.927
730.367
730.82
731.26
731.75
732.21
732.7
733.167
733.627
734.107
734.573
735.043
735.503
735.96
736.42
736.873
737.333
737.787
738.243
738.697
739.15
739.593
740.04
740.483
740.93
741.377
741.843
742.293
742.777
743.24
743.707
744.163
744.617
745.067
745.513
745.957
746.397
746.833
747.273
747.707
748.143
748.573
749.003
749.433
749.867
750.297
750.733
751.17
751.6
752.033
752.467
752.897
753.327
753.76
754.187
754.62
755.05
755.48
755.913
756.35
756.783
757.217
757.65
758.077
758.503
758.93
759.357
759.78
760.203
760.627
761.047
761.47
761.89
762.31
762.733
763.16
763.587
764.013
764.453
764.893
765.35
765.797
766.25
766.703
767.163
767.62
768.073
768.527
768.977
769.42
769.86
770.297
770.733
771.17
771.603
772.037
772.467
772.897
773.33
773.76
774.19
774.62
775.047
775.47
775.893
776.313
776.733
777.15
777.567
777.983
778.397
778.817
779.233
779.647
780.067
780.483
780.903
781.323
781.75
782.177
782.6
783.027
783.447
783.873
784.297
784.717
785.143
785.563
785.99
786.41
786.837
787.263
787.7
788.14
788.597
789.04
789.49
789.933
790.397
790.843
791.297
791.74
792.18
792.62
793.063
793.5
793.947
794.387
794.827
795.263
795.7
796.137
796.567
796.997
797.423
797.853
798.28
798.707
799.133
799.567
799.993
800.42
800.843
801.267
801.683
802.107
802.53
802.953
803.373
803.79
804.21
804.627
805.043
805.46
805.873
806.287
806.697
807.103
807.51
807.913
808.313
808.713
809.113
809.51
809.903
810.3
810.69
811.083
811.473
811.863
812.25
812.637
813.02
813.403
813.787
814.167
814.547
814.93
815.31
815.69
816.073
816.457
816.843
817.227
817.617
818.003
818.393
818.78
819.17
819.567
819.967
820.387
820.81
821.23
821.643
822.053
822.463
822.95
823.433
823.933
824.457
824.983
825.5
825.98
826.45
826.903
827.343
827.78
828.207
828.627
829.04
829.447
829.863
830.33
830.79
831.25
831.7
832.15
832.61
833.087
833.553
834.01
834.463
834.963
835.48
835.96
836.477
837.013
837.513
838.027
838.56
839.033
839.55
840.05
840.517
841.017
841.5
841.96
842.473
842.967
843.473
843.987
844.487
845.003
845.517
846.017
846.557
847.037
847.523
848.003
848.463
848.943
849.397
849.893
850.393
850.857
851.363
851.857
852.33
852.83
853.31
853.81
854.293
854.777
855.267
855.737
856.213
856.68
857.133
857.593
858.04
858.483
858.92
859.373
859.82
860.26
860.727
861.183
861.63
862.083
862.53
862.987
863.427
863.863
864.317
864.757
865.193
865.623
866.047
866.473
866.893
867.313
867.727
868.14
868.547
868.95
869.353
869.753
870.147
870.54
870.933
871.32
871.71
872.107
872.517
872.937
873.373
873.823
874.26
874.787
875.26
875.717
876.15
876.617
877.06
877.5
877.973
878.43
878.877
879.363
879.823
880.32
880.777
881.247
881.687
882.153
882.603
883.083
883.537
884.007
884.453
884.937
885.393
885.9
886.363
886.847
887.31
887.79
888.247
888.697
889.153
889.6
890.053
890.493
890.94
891.377
891.807
892.247
892.68
893.117
893.55
893.983
894.42
894.85
895.283
895.733
896.193
896.637
897.077
897.51
897.94
898.367
[truncated: 406 more rows]

## Sheet: 253
fR	mR	mRMS
0.343	0.52	1.29974e+06
0.773	1.233	2.0946e+06
1.203	1.963	1.72708e+06
1.623	2.727	1.79035e+06
2.04	3.45	1.32482e+06
2.45	4.143	1.87951e+06
2.86	4.85	2176235
3.267	5.577	1.42271e+06
3.673	6.303	1.11106e+06
4.077	7.027	1.7354e+06
4.477	7.717	2.1601e+06
4.873	8.447	2.19364e+06
5.267	9.213	2033832
5.657	9.933	1.55279e+06
6.047	10.64	1.84562e+06
6.437	11.34	2.32888e+06
6.827	12.077	1.90094e+06
7.213	12.83	1.48074e+06
7.6	13.56	1471917
7.983	14.273	2.14156e+06
8.367	14.997	2.23526e+06
8.747	15.757	1.63643e+06
9.133	16.53	1.4946e+06
9.513	17.24	2.11052e+06
9.893	17.973	2.33727e+06
10.27	18.763	1.5746e+06
10.647	19.527	1.20524e+06
11.023	20.31	1.66353e+06
11.4	21.02	1.98221e+06
11.773	21.767	2.1614e+06
12.15	22.527	2084772
12.52	23.293	1.57819e+06
12.893	23.997	1.84264e+06
13.267	24.713	1.91283e+06
13.637	25.48	2.13015e+06
14.007	26.22	1.85622e+06
14.377	26.957	2133319
14.747	27.663	1.71557e+06
15.117	28.397	2.12515e+06
15.487	29.143	1.55266e+06
15.857	29.89	1628278
16.23	30.61	1.74034e+06
16.597	31.33	1.57178e+06
16.967	32.077	1.51923e+06
17.337	32.82	1.57962e+06
17.71	33.54	1569840
18.08	34.26	1.73027e+06
18.453	35.007	1.82642e+06
18.823	35.743	1.15633e+06
19.197	36.47	1.7285e+06
19.57	37.177	1.84519e+06
19.943	37.893	1.80298e+06
20.317	38.62	1.44233e+06
20.687	39.337	1325941
21.06	40.04	2.18003e+06
21.43	40.743	2208433
21.8	41.463	2.01815e+06
22.17	42.22	1.61285e+06
22.543	42.963	1.41824e+06
22.91	43.69	1.27087e+06
23.28	44.373	1.4595e+06
23.65	45.037	1.47628e+06
24.017	45.693	1.65497e+06
24.383	46.343	1.93368e+06
24.75	47.007	1.68748e+06
25.113	47.693	1.61449e+06
25.48	48.403	1.26818e+06
25.853	49.103	2.00299e+06
26.22	49.803	2.07696e+06
26.587	50.523	1851348
26.957	51.267	1.42063e+06
27.33	51.993	1.64436e+06
27.707	52.71	1.81284e+06
28.09	53.44	1.68737e+06
28.473	54.19	1.27486e+06
28.88	54.953	1.37807e+06
29.307	55.663	1.7338e+06
29.667	56.377	2.04409e+06
30.18	57.147	1.72921e+06
30.703	57.897	1311183
31.213	58.623	1.47239e+06
31.723	59.317	1.87849e+06
32.273	60.027	2.14347e+06
32.807	60.78	1.55751e+06
33.32	61.507	1.53721e+06
33.8	62.24	1219142
34.26	62.957	1.801e+06
34.723	63.657	1.84419e+06
35.223	64.397	1.80861e+06
35.683	65.17	1629437
36.14	65.927	1.35869e+06
36.633	66.693	1.58883e+06
37.093	67.443	1.9386e+06
37.533	68.197	2362201
37.963	68.997	1.74771e+06
38.387	69.79	1.51446e+06
38.82	70.553	1.72354e+06
39.25	71.29	1.95533e+06
39.677	72.013	1691743
40.097	72.743	1.77302e+06
40.513	73.47	1.69504e+06
40.927	74.163	1.63832e+06
41.34	74.857	2.1228e+06
41.757	75.57	1.5995e+06
42.17	76.307	1.40411e+06
42.58	77.067	1.86558e+06
42.993	77.777	1.71722e+06
43.413	78.533	2.53506e+06
43.837	79.313	1.86608e+06
44.253	80.11	1.5446e+06
44.683	80.86	1.67911e+06
45.113	81.57	2.05848e+06
45.55	82.293	1.66467e+06
45.997	83.043	1.54306e+06
46.447	83.8	1.63803e+06
46.883	84.49	2.00423e+06
47.337	85.21	2.08862e+06
47.773	85.99	1.05355e+06
48.23	86.743	1.6593e+06
48.663	87.453	1.76214e+06
49.087	88.197	1.71627e+06
49.53	89.007	1.4421e+06
49.967	89.76	1.92811e+06
50.42	90.47	1.67406e+06
50.88	91.213	1.73014e+06
51.323	91.997	1.24035e+06
51.763	92.77	1.25022e+06
52.187	93.47	1.6119e+06
52.62	94.17	2005187
53.053	94.907	1.88479e+06
53.473	95.677	1.73401e+06
53.887	96.413	1.50099e+06
54.31	97.107	1.95071e+06
54.717	97.86	1.82266e+06
55.127	98.687	1.7404e+06
55.54	99.473	1638105
55.957	100.203	1.99609e+06
56.367	100.903	1.57767e+06
56.78	101.633	1.70964e+06
57.187	102.42	1.48629e+06
57.59	103.23	1.34284e+06
58	103.963	1.55676e+06
58.42	104.68	2.04983e+06
58.833	105.457	1.75132e+06
59.243	106.247	1.53617e+06
59.663	107.043	1746201
60.07	107.757	1.76709e+06
60.487	108.537	1.81505e+06
60.91	109.327	1.4696e+06
61.323	110.117	1.38646e+06
61.747	110.85	1682805
62.163	111.6	1.85103e+06
62.57	112.413	2.04244e+06
62.983	113.197	1.56639e+06
63.397	113.913	2039500
63.81	114.637	1.9294e+06
64.223	115.4	1626737
64.64	116.157	1.50329e+06
65.07	116.877	1.71845e+06
65.487	117.587	1.96803e+06
65.9	118.343	2073893
66.31	119.103	1.37308e+06
66.723	119.873	1.04206e+06
67.137	120.6	1.60443e+06
67.557	121.367	2108278
67.977	122.14	1.54471e+06
68.39	122.917	1.53866e+06
68.817	123.633	1630745
69.23	124.357	1.18822e+06
69.64	125.12	1.28681e+06
70.043	125.907	1.31546e+06
70.447	126.66	1777688
70.85	127.363	1.70532e+06
71.253	128.093	1.87772e+06
71.66	128.85	1.76346e+06
72.083	129.573	1275550
72.497	130.273	985426
72.903	130.977	1.57258e+06
73.313	131.68	1.07791e+06
73.717	132.383	1.21831e+06
74.12	133.09	1.37236e+06
74.527	133.783	1.80081e+06
74.94	134.473	1.63478e+06
75.347	135.163	1.21202e+06
75.753	135.867	1.13993e+06
76.163	136.57	949742
76.573	137.27	1.00531e+06
76.99	137.96	1.46066e+06
77.397	138.66	1.54129e+06
77.797	139.387	987034
78.197	140.133	1.20225e+06
78.597	140.853	773731
78.997	141.543	1.54618e+06
79.4	142.213	1.51655e+06
79.8	142.873	1.20716e+06
80.21	143.54	1.46756e+06
80.617	144.217	1.29925e+06
81.033	144.917	1.49783e+06
81.447	145.61	1.16739e+06
81.87	146.3	1.48529e+06
82.293	146.987	1.91007e+06
82.713	147.683	1.86939e+06
83.133	148.403	1.66301e+06
83.56	149.14	1.08446e+06
83.993	149.867	1.77638e+06
84.433	150.58	1954706
84.863	151.323	1.86686e+06
85.283	152.077	1.59342e+06
85.703	152.8	1.57824e+06
86.133	153.5	1.74383e+06
86.567	154.22	1.81958e+06
86.99	154.987	1.88731e+06
87.4	155.74	1571219
87.81	156.457	1.70056e+06
88.227	157.163	2185047
88.63	157.897	1781560
89.037	158.683	1.30416e+06
89.447	159.45	1.86581e+06
89.86	160.15	1.7897e+06
90.273	160.877	2.18758e+06
90.697	161.647	1.90712e+06
91.113	162.433	1.93281e+06
91.523	163.15	1.90427e+06
91.93	163.87	1.84409e+06
92.34	164.617	1.41022e+06
92.753	165.4	1.30872e+06
93.163	166.163	2.13458e+06
93.577	166.883	2285815
94	167.623	1.78964e+06
94.413	168.44	1.65403e+06
94.833	169.223	1.72052e+06
95.247	169.963	2.00448e+06
95.653	170.72	2.21305e+06
96.063	171.513	1.46262e+06
96.47	172.303	1.98772e+06
96.88	173.04	1.8116e+06
97.287	173.797	1.99145e+06
97.69	174.58	1.71165e+06
98.093	175.363	2.13444e+06
98.503	176.093	2.56888e+06
98.91	176.857	1712543
99.317	177.633	1569306
99.723	178.41	1.58835e+06
100.133	179.177	2.04555e+06
100.54	179.907	2.34774e+06
100.943	180.66	1.85185e+06
101.35	181.447	1.83431e+06
101.767	182.21	1.62868e+06
102.18	182.937	1.93115e+06
102.59	183.68	1.81364e+06
103.007	184.443	1797763
103.433	185.22	1.84203e+06
103.847	185.947	1688474
104.263	186.687	1.61641e+06
104.67	187.47	1.51894e+06
105.08	188.263	1.58183e+06
105.493	189.01	2.09514e+06
105.917	189.76	1.81557e+06
106.337	190.54	1952740
106.77	191.337	1.17281e+06
107.207	192.117	1.62589e+06
107.623	192.863	1.7798e+06
108.047	193.637	1.77247e+06
108.48	194.437	1.5648e+06
108.897	195.22	1.50954e+06
109.31	195.96	2.40266e+06
109.73	196.713	2.54968e+06
110.16	197.487	1470147
110.577	198.27	1.83472e+06
110.993	199.007	1.72281e+06
111.41	199.747	1.89859e+06
111.823	200.523	1.57774e+06
112.233	201.307	1.127e+06
112.647	202.06	1.65944e+06
113.057	202.79	1.90088e+06
113.47	203.56	1915163
113.873	204.357	1.52226e+06
114.29	205.163	1737772
114.697	205.9	1.94644e+06
115.1	206.67	1.70863e+06
115.507	207.467	1805464
115.91	208.287	1.45921e+06
116.317	209.073	1.59364e+06
116.72	209.813	2.17524e+06
117.12	210.603	2455979
117.52	211.423	1.41016e+06
117.923	212.233	1.65995e+06
118.323	212.977	2.24552e+06
118.727	213.743	2104524
119.123	214.553	1.65892e+06
119.517	215.35	1739186
119.91	216.15	1.98412e+06
120.3	216.88	2.41426e+06
120.69	217.64	2.15265e+06
121.08	218.427	1.96736e+06
121.47	219.22	1.58337e+06
121.86	220.01	1.5273e+06
122.243	220.753	1.57076e+06
122.627	221.48	1.31794e+06
123.007	222.187	2.05458e+06
123.393	222.887	2.0022e+06
123.773	223.66	1.9893e+06
124.157	224.453	1756819
124.533	225.203	1.80152e+06
124.917	225.943	2.43878e+06
125.293	226.707	1995622
125.673	227.477	1.45156e+06
126.05	228.263	1.54495e+06
126.433	228.99	1.76518e+06
126.813	229.74	1.99211e+06
127.19	230.537	1.83185e+06
127.57	231.337	1.7354e+06
127.947	232.11	1.88174e+06
128.323	232.857	2460725
128.7	233.657	2.0627e+06
129.077	234.457	1604186
129.45	235.247	1.80276e+06
129.83	236.003	2194066
130.207	236.78	2.00796e+06
130.577	237.573	1.58368e+06
130.953	238.357	1666932
131.327	239.107	2378162
131.7	239.867	2.12774e+06
132.07	240.653	1.73608e+06
132.443	241.397	1.61786e+06
132.817	242.123	2.33239e+06
133.19	242.85	2.35463e+06
133.57	243.607	1.67262e+06
133.947	244.383	1309700
134.33	245.143	1.87933e+06
134.713	245.877	1742262
135.11	246.62	2.17372e+06
135.51	247.387	1.68296e+06
135.907	248.16	1.41452e+06
136.3	248.893	1.53515e+06
136.697	249.627	1.86745e+06
137.103	250.38	1.69107e+06
137.513	251.147	1.77945e+06
137.933	251.887	1.84455e+06
138.38	252.62	2.35882e+06
138.843	253.367	2.07797e+06
139.307	254.127	1538282
139.763	254.897	1.58586e+06
140.21	255.637	1.85354e+06
140.647	256.367	2.55912e+06
141.07	257.103	1663283
141.477	257.87	1.29119e+06
141.877	258.627	1.58757e+06
142.273	259.353	2.18293e+06
142.667	260.073	1.79547e+06
143.053	260.81	1.51526e+06
143.44	261.563	1.3741e+06
143.827	262.327	1.52193e+06
144.21	263.053	1.93903e+06
144.59	263.8	2172064
144.973	264.58	1.80072e+06
145.35	265.38	1.50424e+06
145.73	266.137	1.96079e+06
146.107	266.87	1.93583e+06
146.483	267.61	2099211
146.86	268.36	1.39344e+06
147.233	269.12	1.55064e+06
147.607	269.85	1.65658e+06
147.987	270.58	2.02982e+06
148.363	271.343	1.95672e+06
148.75	272.13	1.6068e+06
149.127	272.907	1.97616e+06
149.51	273.65	1.9965e+06
149.887	274.397	1.57764e+06
150.27	275.17	1.71695e+06
150.65	275.96	1.26966e+06
151.027	276.733	1.94624e+06
151.407	277.48	1.96942e+06
151.79	278.23	1917783
152.167	279.007	1913100
152.543	279.8	1.50189e+06
152.92	280.557	2.02419e+06
153.293	281.307	2.11504e+06
153.67	282.06	2046734
154.043	282.83	1.63097e+06
154.413	283.61	1.6838e+06
154.787	284.347	1.84533e+06
155.16	285.08	2127523
155.533	285.813	2.129e+06
155.907	286.56	1.56889e+06
156.273	287.303	1.95628e+06
156.643	288.01	1.89701e+06
157.01	288.713	1.65011e+06
157.38	289.427	1.62994e+06
157.747	290.15	1.4126e+06
158.12	290.877	1792609
158.49	291.583	1.90793e+06
158.863	292.297	1737520
159.24	293.033	1.667e+06
159.62	293.78	1.50557e+06
160	294.493	1.67811e+06
160.38	295.207	1.85112e+06
160.767	295.917	1.84449e+06
161.163	296.63	1.44503e+06
161.597	297.343	1.65e+06
162.027	298.027	2.01628e+06
162.46	298.72	2.10087e+06
162.9	299.423	1.95959e+06
163.35	300.143	1.55924e+06
163.793	300.877	1.51209e+06
164.223	301.587	1.89233e+06
164.663	302.307	2.04306e+06
165.11	303.047	2276725
165.567	303.8	1.50581e+06
166.003	304.557	1.62235e+06
166.46	305.287	1.74609e+06
166.913	306.017	1.82116e+06
167.35	306.783	1.66953e+06
167.78	307.543	1.69963e+06
168.21	308.273	2104597
168.64	309	1970197
169.073	309.733	2.03869e+06
169.503	310.5	1.85811e+06
169.947	311.273	1.46834e+06
170.377	312.04	1.72155e+06
170.797	312.763	1.80392e+06
171.25	313.487	1.91647e+06
171.7	314.223	1.66702e+06
172.137	314.97	1.58872e+06
172.557	315.723	1.41731e+06
172.98	316.453	1.81914e+06
173.407	317.17	2.32276e+06
173.847	317.91	1.91155e+06
174.287	318.667	1.72463e+06
174.72	319.423	1.43682e+06
175.147	320.147	1.88703e+06
175.57	320.87	1864816
175.993	321.603	1.91047e+06
176.423	322.337	1.40625e+06
176.847	323.073	1.52053e+06
177.267	323.787	2.02386e+06
177.677	324.5	1.73124e+06
178.083	325.23	1.44634e+06
178.49	325.967	1.32594e+06
178.913	326.693	1.47391e+06
179.33	327.397	1.70299e+06
179.74	328.107	1.92187e+06
180.147	328.843	1.41208e+06
180.55	329.57	1.68605e+06
180.98	330.28	2.06223e+06
181.41	330.983	2.31592e+06
181.84	331.677	1.7793e+06
182.277	332.38	1.47266e+06
182.72	333.08	1.91589e+06
183.19	333.763	1425827
183.66	334.44	1.84635e+06
184.107	335.12	1605928
184.553	335.803	1346278
184.99	336.497	1.45446e+06
185.427	337.177	1.78927e+06
185.863	337.853	2.04147e+06
186.317	338.537	1.79308e+06
186.757	339.243	1.86357e+06
187.203	339.947	1.93182e+06
187.66	340.643	1.7674e+06
188.113	341.333	1.76204e+06
188.57	342.023	1.766e+06
189.027	342.723	1.70184e+06
189.477	343.427	1.6709e+06
189.91	344.107	1754714
190.367	344.787	2.01278e+06
190.803	345.463	1.66083e+06
191.24	346.14	1.51869e+06
191.677	346.817	1.68819e+06
192.107	347.487	1956593
192.527	348.147	2497770
192.943	348.813	2191155
193.363	349.497	1.35065e+06
193.78	350.18	1.78594e+06
194.19	350.85	2.14877e+06
194.603	351.523	2.43426e+06
195.01	352.2	1.87559e+06
195.41	352.877	1.63011e+06
195.82	353.563	1.30374e+06
196.233	354.243	1.78685e+06
196.643	354.923	1.69553e+06
197.057	355.607	2.19817e+06
197.493	356.31	1.56287e+06
197.937	357.013	1.93068e+06
198.38	357.713	2013613
198.81	358.4	1.70191e+06
199.243	359.09	1.91238e+06
199.68	359.78	1.88853e+06
200.13	360.483	1.85135e+06
200.577	361.163	1.75721e+06
201.007	361.837	1.97302e+06
201.43	362.507	1.76643e+06
201.847	363.18	1.89014e+06
202.26	363.863	1.58449e+06
202.667	364.553	1.65687e+06
203.063	365.24	2149498
203.47	365.917	2.11189e+06
203.877	366.617	1.74256e+06
204.273	367.36	1.84528e+06
204.67	368.117	1.56145e+06
205.077	368.843	1.61347e+06
205.48	369.557	2.0694e+06
205.883	370.317	1699796
206.283	371.087	1.39189e+06
206.683	371.85	1.7622e+06
207.09	372.557	1.74252e+06
207.493	373.283	1.78483e+06
207.893	374.06	1.64532e+06
208.293	374.797	1.67099e+06
208.693	375.51	1.64434e+06
209.087	376.207	1.79092e+06
209.477	376.913	1644745
209.873	377.64	1.55779e+06
210.263	378.407	1.48868e+06
210.653	379.107	1.90331e+06
211.04	379.803	2.18537e+06
211.423	380.53	1.54014e+06
211.82	381.263	1.61787e+06
212.213	382.02	1.38339e+06
212.607	382.727	1.72768e+06
213.003	383.457	1663902
213.4	384.247	1.49846e+06
213.807	385.02	1.27979e+06
214.207	385.763	1.9621e+06
214.607	386.463	1.88398e+06
215.01	387.213	2.0487e+06
215.41	387.98	1.52555e+06
215.807	388.71	1.47082e+06
216.207	389.427	2309701
216.6	390.143	1.9519e+06
216.997	390.877	1.61036e+06
217.39	391.603	1.53343e+06
217.783	392.293	2.08383e+06
218.173	392.973	2.09408e+06
218.567	393.66	1.7363e+06
218.977	394.38	1.48135e+06
219.38	395.087	1.39311e+06
219.783	395.76	1.92833e+06
220.193	396.433	1.95105e+06
220.603	397.127	1.88757e+06
221.013	397.82	1.3485e+06
221.427	398.5	1.39067e+06
221.84	399.17	1.80974e+06
222.263	399.847	1.89265e+06
222.68	400.53	1.7959e+06
223.097	401.223	1.55196e+06
223.513	401.917	1.29181e+06
223.933	402.603	1.70912e+06
224.35	403.277	2.00163e+06
224.767	403.953	1.98219e+06
225.187	404.643	1.57025e+06
225.613	405.33	1.52376e+06
226.04	406.01	1.59384e+06
226.48	406.677	2222811
226.917	407.343	2.2435e+06
227.37	408.003	2.18375e+06
227.833	408.67	1.41268e+06
228.293	409.343	1.57472e+06
228.747	410.01	2.0191e+06
229.2	410.67	1.6338e+06
229.653	411.337	1.92113e+06
230.1	412.017	1.74392e+06
230.557	412.71	1.38631e+06
230.997	413.393	1464681
231.45	414.07	2.16036e+06
231.9	414.747	1.86308e+06
232.33	415.433	1.45598e+06
232.75	416.117	1.56482e+06
233.167	416.787	1.51842e+06
233.577	417.45	1.79804e+06
233.983	418.103	2.28713e+06
234.393	418.763	2.20416e+06
234.8	419.44	1.77948e+06
235.207	420.123	1.43502e+06
235.61	420.797	2.23381e+06
236.03	421.47	1.68208e+06
236.46	422.14	1.76936e+06
236.903	422.817	1.77911e+06
237.347	423.49	1.71143e+06
237.787	424.147	2.24289e+06
238.223	424.787	2.11101e+06
238.663	425.437	1.92237e+06
239.093	426.093	1.69835e+06
239.527	426.743	1.35994e+06
239.96	427.377	1.52453e+06
240.39	428.01	2.17336e+06
240.817	428.64	2.05236e+06
241.23	429.277	1987534
241.647	429.913	1.13799e+06
242.077	430.55	1.54523e+06
242.51	431.18	2.60126e+06
242.947	431.817	2.08154e+06
243.387	432.46	1.9379e+06
243.833	433.107	1.69389e+06
244.273	433.77	1.19587e+06
244.72	434.427	1.82638e+06
245.16	435.083	2.04172e+06
245.603	435.75	1818246
246.043	436.413	1.77982e+06
246.493	437.08	1.58508e+06
246.92	437.747	1.44586e+06
247.357	438.383	2100288
247.803	439.033	2.03301e+06
248.243	439.683	2.44955e+06
248.69	440.367	1.87459e+06
249.123	441.047	1.72168e+06
249.56	441.733	1.53761e+06
249.99	442.413	1.48968e+06
250.42	443.067	1.60425e+06
250.843	443.733	2.17034e+06
251.287	444.42	1.41065e+06
251.72	445.113	1.47879e+06
252.17	445.823	1.44608e+06
252.603	446.537	1435603
253.037	447.197	1.82195e+06
253.46	447.87	2.09276e+06
253.88	448.567	1.71936e+06
254.3	449.243	1347898
254.737	449.927	1.4708e+06
255.18	450.573	1.97557e+06
255.603	451.227	2.13557e+06
256.043	451.883	1938928
256.473	452.56	966922
256.897	453.247	1.5098e+06
257.32	453.907	2.08345e+06
257.737	454.593	2.18869e+06
258.163	455.307	1.75508e+06
258.603	456.077	1.42921e+06
259.047	456.757	1.51171e+06
259.49	457.45	1.85431e+06
259.937	458.157	1.61696e+06
260.373	458.94	1.45663e+06
260.81	459.71	1.46681e+06
261.237	460.4	1.93082e+06
261.657	461.117	1.90895e+06
262.083	461.87	1.4897e+06
262.5	462.663	1100959
262.91	463.35	1.70632e+06
263.32	464.06	1721026
263.74	464.78	1.66831e+06
264.15	465.513	1.61783e+06
264.553	466.233	1.48873e+06
264.97	466.923	1.78116e+06
265.407	467.62	1.60849e+06
265.847	468.34	1.73961e+06
266.297	469.067	1.36634e+06
266.747	469.767	1.45888e+06
267.18	470.457	2.04369e+06
267.633	471.167	1651394
268.083	471.89	1.44575e+06
268.52	472.607	1.57948e+06
268.983	473.297	2.01313e+06
269.423	474.01	1.87141e+06
269.847	474.75	1725218
270.28	475.49	1.40397e+06
270.733	476.197	1.80479e+06
271.177	476.91	1.93882e+06
271.64	477.633	1.61557e+06
272.097	478.38	1.36881e+06
272.54	479.173	1.56759e+06
272.997	479.867	1.58759e+06
273.433	480.583	2069202
273.87	481.317	1.86289e+06
274.303	482.067	1.38217e+06
274.727	482.813	1.2772e+06
275.153	483.517	1.80106e+06
275.573	484.24	1.39015e+06
275.987	484.99	1.43013e+06
276.4	485.747	1.4881e+06
276.833	486.447	1824835
277.253	487.15	1.67108e+06
277.667	487.88	1.84028e+06
278.073	488.663	1.48674e+06
278.487	489.407	1.78143e+06
278.917	490.113	1.62008e+06
279.353	490.847	1.5931e+06
279.78	491.633	1.5313e+06
280.227	492.45	953522
280.67	493.16	1.63634e+06
281.103	493.877	1575494
281.537	494.64	1.79391e+06
281.99	495.423	1.25731e+06
282.44	496.17	1.48482e+06
282.873	496.863	1.9871e+06
283.33	497.597	1.9761e+06
283.783	498.37	1.41831e+06
284.213	499.173	1083708
284.637	499.9	1.61027e+06
285.097	500.61	1.67281e+06
285.557	501.357	1.84831e+06
286.04	502.11	1.41763e+06
286.517	502.873	1.68806e+06
286.99	503.56	1.74848e+06
287.48	504.277	1486881
287.94	505.023	1.84266e+06
288.41	505.797	1063189
288.87	506.513	1.65214e+06
289.317	507.23	1.89047e+06
289.75	507.97	1.8673e+06
290.18	508.753	1.44961e+06
290.607	509.54	1430071
291.05	510.25	2.07292e+06
291.517	510.96	1.48408e+06
291.96	511.693	1.4295e+06
292.397	512.413	1.23557e+06
292.843	513.137	1.42116e+06
293.283	513.813	1.67356e+06
293.73	514.493	2.19692e+06
294.177	515.197	1.95843e+06
294.607	515.94	1.34638e+06
295.033	516.667	1.04481e+06
295.453	517.36	1.50466e+06
295.873	518.05	1.80962e+06
296.293	518.75	1.88769e+06
296.707	519.473	1.27813e+06
297.117	520.18	1.00869e+06
297.527	520.877	1529895
297.93	521.563	2.04805e+06
298.337	522.263	1.62081e+06
298.74	523.003	1.41478e+06
299.137	523.723	1.29598e+06
299.537	524.417	1479671
299.933	525.097	1.94267e+06
300.33	525.793	1509723
300.727	526.497	1.56049e+06
301.12	527.213	1.27661e+06
301.513	527.893	1.40388e+06
301.91	528.57	2.07099e+06
302.317	529.25	1.76097e+06
302.723	529.973	1.5836e+06
303.163	530.683	1.13977e+06
303.62	531.357	1474108
304.07	532.02	2.03078e+06
304.547	532.68	1.94142e+06
305.03	533.367	1.40048e+06
305.5	534.06	1.16094e+06
305.97	534.727	1.5919e+06
306.407	535.387	1.91358e+06
306.863	536.04	2.14122e+06
307.313	536.72	1.43297e+06
307.777	537.407	1.2631e+06
308.21	538.093	1.21056e+06
308.637	538.79	1114283
309.06	539.447	1.85619e+06
309.487	540.097	2445277
309.923	540.743	2.17357e+06
310.36	541.423	1.57368e+06
310.813	542.11	1.2415e+06
311.27	542.79	1.5508e+06
311.753	543.453	1.57605e+06
312.227	544.107	1973620
312.683	544.773	1677771
313.15	545.447	1.30875e+06
313.597	546.117	1305727
314.057	546.78	1.59286e+06
314.523	547.427	2.25107e+06
314.98	548.09	2314794
315.457	548.757	2.05926e+06
315.93	549.437	1.45763e+06
316.37	550.117	1.28119e+06
316.813	550.783	1.74321e+06
317.24	551.433	2.18376e+06
317.667	552.09	2.09874e+06
318.103	552.76	1.51968e+06
318.527	553.433	1.13795e+06
318.953	554.103	1.41388e+06
319.38	554.767	2.03691e+06
319.797	555.427	1.99123e+06
320.213	556.1	2091032
320.637	556.777	1.56787e+06
321.057	557.447	1.57921e+06
321.473	558.103	1856967
321.907	558.75	1.97578e+06
322.36	559.41	1.94804e+06
322.813	560.073	1.75621e+06
323.25	560.743	1.36785e+06
323.69	561.387	1.60428e+06
324.137	562.027	2.23124e+06
324.6	562.673	1.99119e+06
325.06	563.323	1.67086e+06
325.53	563.967	1397805
326.013	564.623	1563419
326.46	565.253	1.96424e+06
326.897	565.897	2.31927e+06
327.32	566.54	2197921
327.74	567.19	1.52044e+06
328.153	567.84	1.25972e+06
328.563	568.49	1.74661e+06
328.973	569.133	2.01983e+06
329.377	569.767	2.30096e+06
329.777	570.403	1.78535e+06
330.173	571.037	1669663
330.58	571.67	1.48523e+06
330.983	572.3	1.40924e+06
331.387	572.917	1.5353e+06
331.783	573.533	2.14442e+06
332.183	574.15	2.14995e+06
332.58	574.78	1.74048e+06
332.977	575.407	1.64226e+06
333.377	576.033	1.60277e+06
333.77	576.66	1.50712e+06
334.16	577.273	1.89208e+06
334.55	577.883	2.14939e+06
334.94	578.493	2.3336e+06
335.327	579.103	2210986
335.713	579.72	1439993
336.1	580.333	1631058
336.487	580.947	1.64545e+06
336.87	581.56	1.63712e+06
337.25	582.167	2232556
337.63	582.767	2.51762e+06
338.013	583.373	1990925
338.393	583.987	1.98986e+06
338.777	584.597	1.2842e+06
339.157	585.203	1.64249e+06
339.553	585.803	1.97444e+06
339.943	586.397	2.54182e+06
340.33	586.993	2142158
340.72	587.59	1.85704e+06
341.113	588.187	1.50222e+06
341.503	588.777	1.61226e+06
341.89	589.363	2.03985e+06
342.28	589.95	2.12831e+06
342.67	590.54	2.14869e+06
343.06	591.133	1.55139e+06
343.447	591.727	1408811
343.83	592.32	1450521
344.223	592.91	2302823
344.617	593.503	2274780
345.007	594.103	1.81388e+06
345.397	594.713	1.6589e+06
345.787	595.33	1.57828e+06
346.183	595.943	2.0444e+06
346.58	596.553	2.6065e+06
346.987	597.16	2.86489e+06
347.403	597.757	5145735
347.81	598.343	3.33276e+06
348.213	598.96	1.48759e+06
348.623	599.58	2410716
349.037	600.19	2.18918e+06
349.483	600.787	2.16463e+06
349.913	601.373	2.16133e+06
350.333	601.95	1.72975e+06
350.77	602.52	1.64445e+06
351.223	603.083	1.57497e+06
351.663	603.643	1.17742e+06
352.12	604.21	1.44209e+06
352.573	604.78	1.54545e+06
353.05	605.367	1.59113e+06
353.507	605.967	1.34789e+06
353.973	606.587	1.40342e+06
354.44	607.223	1.18065e+06
354.913	607.863	1.52413e+06
355.38	608.5	2055539
355.843	609.147	2.40684e+06
356.29	609.82	1.30983e+06
356.737	610.493	1.37289e+06
357.177	611.173	1.414e+06
357.603	611.85	1.53642e+06
358.043	612.503	2.20048e+06
358.497	613.15	2119212
358.937	613.797	1.82862e+06
359.363	614.45	1.68906e+06
359.783	615.11	1.51293e+06
360.21	615.747	2.02312e+06
360.623	616.373	2.40349e+06
361.04	617.023	1.86465e+06
361.453	617.7	1.49565e+06
361.907	618.39	1.0097e+06
362.343	619.087	1.2238e+06
362.767	619.763	2.01327e+06
363.19	620.46	1.44847e+06
363.613	621.163	1262750
364.033	621.873	1.11029e+06
364.473	622.57	1.44463e+06
364.913	623.24	1.90885e+06
365.35	623.93	1.68504e+06
365.783	624.65	1.31686e+06
366.23	625.35	1.35978e+06
366.677	626.053	1.77662e+06
367.123	626.723	1.80054e+06
367.56	627.41	1894717
368.013	628.11	1.71605e+06
368.45	628.86	1.39868e+06
368.9	629.53	1.5412e+06
369.347	630.21	1.90364e+06
369.79	630.893	2.09252e+06
370.237	631.59	1.83505e+06
370.673	632.337	1.23095e+06
371.107	633.053	1.5413e+06
371.53	633.737	1968692
371.95	634.427	1.6953e+06
372.363	635.14	1.72305e+06
372.773	635.867	1.40911e+06
373.18	636.577	1430877
373.583	637.267	2.00123e+06
373.987	637.957	1.7537e+06
374.39	638.653	1.61715e+06
374.787	639.353	1.53414e+06
375.183	640.05	1.41991e+06
375.577	640.73	2143017
375.977	641.413	2.17837e+06
376.393	642.113	1.97496e+06
376.81	642.82	1.53715e+06
377.23	643.523	1.64404e+06
377.673	644.213	2880827
378.117	644.917	2.18244e+06
378.55	645.627	1.38941e+06
378.977	646.337	1327147
379.4	647.04	1.65553e+06
379.837	647.72	2025357
380.263	648.403	1.6374e+06
380.69	649.093	2.10296e+06
381.14	649.79	1.28159e+06
381.593	650.48	1.62412e+06
382.06	651.15	1.90318e+06
382.497	651.823	1.76095e+06
382.947	652.5	1.43951e+06
383.397	653.18	1616176
383.84	653.857	1.07644e+06
384.293	654.523	1.64888e+06
384.737	655.19	2.32159e+06
385.207	655.863	1.35571e+06
385.647	656.533	1.31916e+06
386.077	657.213	1.18971e+06
386.513	657.873	1.81903e+06
386.94	658.533	2.07848e+06
387.367	659.207	1.55843e+06
387.8	659.88	1568327
388.243	660.553	1.50827e+06
388.67	661.207	1.96475e+06
389.093	661.863	2290880
389.523	662.52	1.64498e+06
389.95	663.18	1.72315e+06
390.38	663.833	1.60428e+06
390.807	664.477	2162991
391.247	665.117	2.26795e+06
391.687	665.757	2.05981e+06
392.12	666.4	1.61224e+06
392.56	667.037	1.57397e+06
392.993	667.667	2.3225e+06
393.427	668.29	2.78924e+06
393.853	668.92	2497242
394.277	669.557	1.76197e+06
394.707	670.193	1.31962e+06
395.137	670.827	1.60671e+06
395.56	671.46	2034765
395.98	672.097	2.28505e+06
396.403	672.743	1.91411e+06
396.83	673.4	1.67403e+06
397.25	674.057	1.65e+06
397.67	674.707	2.22956e+06
398.087	675.353	2.42563e+06
398.507	676.01	2.05705e+06
398.923	676.66	1.8775e+06
399.347	677.307	1626631
399.783	677.947	2.24828e+06
400.227	678.583	2.66569e+06
400.673	679.22	1.8163e+06
401.113	679.853	1.56431e+06
401.557	680.48	1.49044e+06
401.983	681.1	2.05393e+06
402.43	681.713	2.23306e+06
402.867	682.327	2271303
403.293	682.947	2139569
403.72	683.573	1.60033e+06
404.14	684.2	1.92541e+06
404.567	684.82	2.06289e+06
404.99	685.437	2.46355e+06
405.41	686.063	2.17437e+06
405.84	686.693	1871335
406.263	687.33	1.63304e+06
406.69	687.957	2.0238e+06
407.113	688.577	2551936
407.537	689.197	1.86637e+06
407.957	689.82	2199060
408.377	690.44	1.57125e+06
408.79	691.06	1.48499e+06
409.217	691.67	2547891
409.637	692.28	2.31749e+06
410.053	692.9	2.01058e+06
410.473	693.523	1.8988e+06
410.893	694.157	1703440
411.31	694.793	1.50258e+06
411.737	695.42	2.08874e+06
412.157	696.043	2.56851e+06
412.583	696.667	2.02116e+06
413.007	697.293	1.54827e+06
413.433	697.917	1.51231e+06
413.877	698.543	1.35393e+06
414.307	699.157	2370378
414.743	699.76	2.57993e+06
415.18	700.37	2.11978e+06
415.62	700.983	2.01187e+06
416.053	701.6	1.57596e+06
416.503	702.217	1.49885e+06
416.943	702.823	1.93067e+06
417.387	703.423	2.30548e+06
417.847	704.027	1.81172e+06
418.283	704.627	1.75838e+06
418.727	705.227	1.58795e+06
419.163	705.827	1.34977e+06
419.607	706.42	2.06707e+06
420.043	707.01	2370221
420.477	707.607	2.1656e+06
420.907	708.21	1.71082e+06
421.333	708.82	1.50193e+06
421.757	709.43	1.53657e+06
422.173	710.033	2.69682e+06
422.587	710.64	2.198e+06
422.997	711.253	2.04915e+06
423.41	711.873	1.58106e+06
423.813	712.493	1.46091e+06
424.213	713.103	2172651
424.61	713.71	3.06274e+06
425.003	714.317	1.94244e+06
425.4	714.93	2.22744e+06
425.793	715.543	1.57262e+06
426.183	716.153	1626581
426.573	716.757	2195396
426.96	717.36	2.23783e+06
427.35	717.967	2204586
427.733	718.573	1.62609e+06
428.117	719.183	1.60451e+06
428.5	719.793	1.7858e+06
428.883	720.4	2.01311e+06
429.27	721	2199427
429.66	721.607	1.72409e+06
430.047	722.213	1.96444e+06
430.43	722.82	1.15909e+06
430.817	723.427	1.4839e+06
431.217	724.033	2.06521e+06
431.62	724.64	1.67515e+06
432.023	725.26	1.76327e+06
432.45	725.893	1.40273e+06
432.89	726.537	1.44074e+06
433.333	727.177	1.54363e+06
433.797	727.81	2.27621e+06
434.24	728.443	2202831
434.667	729.08	1.92726e+06
435.083	729.72	1.44095e+06
435.527	730.363	1939626
435.95	730.987	1.87227e+06
436.37	731.61	2.10928e+06
436.787	732.23	2.153e+06
437.193	732.847	1.63989e+06
437.6	733.46	1.41877e+06
438	734.063	1.80138e+06
438.4	734.667	1.98046e+06
438.797	735.273	2133886
439.19	735.89	1.79175e+06
439.583	736.5	1.58104e+06
439.973	737.107	1.49792e+06
440.367	737.7	1.5592e+06
440.763	738.283	1104654
441.183	738.857	1.37137e+06
441.64	739.423	1.53084e+06
442.093	739.99	1.94996e+06
442.55	740.563	2012390
443.03	741.143	1.54916e+06
443.52	741.74	1.56023e+06
444.01	742.343	1.89246e+06
444.54	742.947	1.79496e+06
445.07	743.56	2.68063e+06
445.61	744.19	1.74046e+06
446.127	744.85	1421297
446.67	745.547	1.06664e+06
447.183	746.223	1.8182e+06
447.717	746.893	2.83163e+06
448.22	747.567	1653112
448.723	748.257	1.42019e+06
449.22	748.95	1.64535e+06
449.723	749.637	1.50582e+06
450.223	750.303	2.11541e+06
450.72	750.97	1742448
451.227	751.65	1.27144e+06
451.737	752.34	1.30682e+06
452.227	753.027	1510536
452.717	753.693	1.89815e+06
453.2	754.363	1.8703e+06
453.687	755.05	1.81153e+06
454.167	755.753	1.34413e+06
454.627	756.457	1.18248e+06
455.073	757.163	1.47622e+06
455.51	757.85	1.35892e+06
455.94	758.533	1.87947e+06
456.377	759.233	1.5751e+06
456.813	759.947	1.25743e+06
457.26	760.657	1.41545e+06
457.713	761.347	1.72895e+06
458.193	762.03	1.81063e+06
458.653	762.737	1.67348e+06
459.117	763.443	1.30896e+06
459.573	764.157	1.37686e+06
460.01	764.84	1.92681e+06
460.437	765.51	2.08864e+06
460.857	766.187	1.65536e+06
461.283	766.857	1.4399e+06
461.733	767.53	1.3309e+06
462.183	768.183	1687250
462.613	768.833	1.9276e+06
463.033	769.48	1.70677e+06
463.45	770.133	1.45053e+06
463.867	770.783	1464242
464.293	771.42	1.57508e+06
464.723	772.057	2.21379e+06
465.147	772.697	1.55256e+06
465.593	773.347	1.60044e+06
466.03	774	1.47366e+06
466.467	774.643	2.19558e+06
466.913	775.277	2.39946e+06
467.367	775.913	1.78697e+06
467.83	776.55	1.47177e+06
468.283	777.19	1.57203e+06
468.757	777.823	1.26752e+06
469.257	778.447	1.58399e+06
469.76	779.067	2.46696e+06
470.287	779.693	2.34814e+06
470.783	780.33	1.90006e+06
471.313	780.967	1.36125e+06
471.837	781.6	1.52509e+06
472.333	782.223	2.21896e+06
472.853	782.84	2.55567e+06
473.34	783.467	1.8161e+06
473.863	784.1	1.82626e+06
474.357	784.733	1.30427e+06
474.833	785.357	1.80098e+06
475.283	785.977	2.48041e+06
475.723	786.587	2.479e+06
476.157	787.203	2.20105e+06
476.583	787.823	1.89695e+06
477	788.45	1.58279e+06
477.413	789.077	1.61172e+06
477.82	789.697	2.3442e+06
478.22	790.31	3.19596e+06
478.65	790.923	2.36401e+06
479.083	791.557	2.17487e+06
479.503	792.193	1.61376e+06
479.923	792.833	1.51284e+06
480.357	793.47	1.62194e+06
480.79	794.1	2525700
481.253	794.723	2.34314e+06
481.687	795.353	2.11262e+06
482.11	795.983	1.48532e+06
482.53	796.607	1.57505e+06
482.957	797.227	1.37944e+06
483.373	797.85	2205809
483.783	798.46	2.06744e+06
484.193	799.067	2.36246e+06
484.603	799.68	2.03049e+06
485.013	800.297	1.43187e+06
485.417	800.917	1.61588e+06
485.82	801.533	1.88489e+06
486.22	802.147	2.12296e+06
486.63	802.757	2.33518e+06
487.03	803.363	2.10048e+06
487.433	803.977	1.99942e+06
487.83	804.597	1.47054e+06
488.233	805.217	1.51366e+06
488.637	805.833	1.74218e+06
489.03	806.447	1.96014e+06
489.43	807.053	2.05736e+06
489.827	807.663	1.87899e+06
490.223	808.273	1.72409e+06
490.617	808.883	1.66489e+06
491.01	809.49	1.44403e+06
491.397	810.093	2.00292e+06
491.787	810.69	1.9453e+06
492.177	811.297	2.11065e+06
492.563	811.907	1723686
492.947	812.52	1.62916e+06
493.333	813.137	1.43635e+06
493.713	813.747	1.68256e+06
494.093	814.347	2.0355e+06
494.473	814.95	1.58808e+06
494.86	815.557	1.94728e+06
495.247	816.167	1.44806e+06
495.627	816.793	1.38824e+06
496.01	817.41	1.91061e+06
496.393	818.02	2409100
496.777	818.633	2.12072e+06
497.16	819.257	2.06919e+06
497.543	819.88	1.4608e+06
497.937	820.5	1.47536e+06
498.33	821.117	1.70423e+06
498.717	821.733	2.38656e+06
499.107	822.35	1809447
499.497	822.967	1.71276e+06
499.897	823.58	1.44502e+06
500.293	824.197	1520106
500.703	824.803	2.37898e+06
501.13	825.403	2.11382e+06
501.567	826.013	1.72931e+06
502.04	826.627	1.52646e+06
502.53	827.253	1.37353e+06
503.01	827.883	1.45047e+06
503.507	828.507	1.84976e+06
503.993	829.14	2577171
504.45	829.767	1.83362e+06
504.903	830.397	1.29522e+06
505.337	831.027	1.5841e+06
505.76	831.647	1548956
506.17	832.263	1.99041e+06
506.577	832.873	1.98802e+06
506.98	833.493	2.11357e+06
507.38	834.123	1.16746e+06
507.783	834.747	1.78979e+06
508.183	835.36	1.7497e+06
508.587	835.977	1.78404e+06
508.993	836.597	1631533
509.393	837.223	1.6093e+06
509.813	837.857	1.35172e+06
510.233	838.48	2.32983e+06
510.66	839.107	2208574
511.107	839.743	1.81137e+06
511.57	840.377	1526811
512.037	841.017	1.30974e+06
512.483	841.657	1.38328e+06
512.94	842.3	1.87473e+06
513.397	842.943	1.667e+06
513.85	843.597	1624818
514.327	844.257	1.38089e+06
514.793	844.913	1.16823e+06
515.273	845.563	1.88357e+06
515.723	846.21	1.74028e+06
516.183	846.867	1.57504e+06
516.623	847.537	1.10462e+06
517.05	848.21	1.36999e+06
517.47	848.87	1.76019e+06
517.897	849.54	1.68055e+06
518.31	850.23	1.26313e+06
518.74	850.947	1.29714e+06
519.167	851.7	1.40087e+06
519.583	852.41	1.77704e+06
519.997	853.123	1.63809e+06
520.413	853.857	707713
520.827	854.6	1.04224e+06
521.257	855.33	1.56391e+06
521.697	856.037	1.73362e+06
522.133	856.737	1.36004e+06
522.59	857.44	1.20432e+06
523.05	858.147	1.15864e+06
523.517	858.837	1.34787e+06
523.967	859.507	1.71621e+06
524.423	860.17	1.69183e+06
524.887	860.843	1.33965e+06
525.363	861.533	971785
525.817	862.227	1.50988e+06
526.29	862.907	1.77214e+06
526.74	863.583	1.59902e+06
527.203	864.283	1.04417e+06
527.65	865	1.509e+06
528.107	865.697	1856272
528.56	866.387	1.76055e+06
529.02	867.1	1.1821e+06
529.487	867.863	1179638
529.953	868.593	1336803
530.423	869.3	1.90884e+06
530.897	870.02	1.31388e+06
531.373	870.76	1.38931e+06
531.837	871.503	1.56136e+06
532.323	872.21	1.80994e+06
532.803	872.923	1552477
533.27	873.653	1615151
533.727	874.41	1.4554e+06
534.193	875.13	1.68208e+06
534.653	875.833	1804299
535.103	876.54	1.80131e+06
535.56	877.26	1.66943e+06
535.997	878.003	1.25574e+06
536.433	878.717	1632756
536.86	879.417	1612590
537.287	880.133	1.28863e+06
537.743	880.867	1.47153e+06
538.207	881.58	1.57379e+06
538.67	882.277	1.54423e+06
539.143	882.98	1.25451e+06
539.6	883.703	1.34595e+06
540.063	884.43	1.15603e+06
540.517	885.123	1694133
540.97	885.81	1.55074e+06
541.433	886.51	1.2622e+06
541.91	887.217	1.3175e+06
542.363	887.92	1.1377e+06
542.833	888.603	1.63139e+06
543.287	889.287	1.72501e+06
543.737	889.98	1.34278e+06
544.187	890.683	1.2939e+06
544.627	891.383	1661288
545.087	892.06	1.85038e+06
545.533	892.74	1.71086e+06
545.98	893.43	987878
546.427	894.13	1164078
546.86	894.817	1.5741e+06
547.32	895.497	1.82055e+06
547.797	896.187	1.38336e+06
548.283	896.897	1.34132e+06
548.763	897.613	1207362
549.263	898.303	1.7412e+06
549.723	898.987	1.59884e+06
550.197	899.697	1.35046e+06
550.657	900.43	1.2224e+06
551.117	901.183	1.70377e+06
551.567	901.903	2.06645e+06
552.01	902.623	1.73254e+06
552.473	903.357	1512993
552.913	904.107	1.36585e+06
553.37	904.847	1.47072e+06
553.817	905.557	2.0681e+06
554.257	906.273	1.52157e+06
554.69	907.01	1.48635e+06
555.137	907.783	1.49269e+06
555.59	908.53	1.73212e+06
556.05	909.25	1.60323e+06
556.507	909.97	1.88345e+06
556.98	910.72	1.33799e+06
557.463	911.493	1.46318e+06
557.947	912.223	1.80683e+06
558.437	912.957	1.50156e+06
558.927	913.73	1.40655e+06
559.42	914.54	1206459
559.897	915.297	1.41609e+06
560.387	916.023	2.02613e+06
560.867	916.767	1.81972e+06
561.323	917.53	1.5275e+06
561.777	918.293	1.50075e+06
562.23	919.023	1.9846e+06
562.693	919.76	1.51311e+06
563.147	920.55	1.27741e+06
563.597	921.38	1.58465e+06
564.07	922.133	1.68509e+06
564.533	922.88	1616122
565.02	923.673	1.30564e+06
565.49	924.483	1.38923e+06
565.967	925.267	1.56959e+06
566.443	926.003	1.79328e+06
566.903	926.77	1.63769e+06
567.377	927.543	1.43919e+06
567.837	928.36	1.63576e+06
568.313	929.093	1.89401e+06
568.777	929.803	1.94486e+06
569.257	930.523	1.8532e+06
569.72	931.257	1455359
570.173	932	1.5741e+06
570.643	932.717	1.648e+06
571.107	933.423	1754482
571.563	934.13	1.51695e+06
572.01	934.873	1408303
572.47	935.65	1.37688e+06
572.92	936.437	1.41365e+06
573.38	937.16	1.66737e+06
573.843	937.877	1899279
574.3	938.62	1481956
574.757	939.39	1.54662e+06
575.197	940.137	1.71882e+06
575.653	940.86	1.93819e+06
576.107	941.6	1.61086e+06
576.56	942.367	1.52092e+06
577.007	943.15	1.56416e+06
577.467	943.89	1.97128e+06
577.907	944.633	1.94931e+06
578.38	945.403	1.86446e+06
578.833	946.18	1.54136e+06
579.297	946.923	1739259
579.753	947.66	2009621
580.193	948.41	1.67123e+06
580.65	949.17	1.63125e+06
581.09	949.93	1.40066e+06
581.527	950.647	1.41113e+06
581.967	951.347	1.51534e+06
582.397	952.057	1.90183e+06
582.837	952.777	1.36871e+06
583.263	953.493	1.40719e+06
583.69	954.19	1603147
584.147	954.883	1.89179e+06
584.597	955.583	1.369e+06
585.057	956.293	1.29524e+06
585.527	957.007	1.46334e+06
585.97	957.713	1.80382e+06
586.427	958.427	1.43157e+06
586.883	959.167	1.41004e+06
587.333	959.923	1292759
587.793	960.67	1194357
588.25	961.393	1.58479e+06
588.71	962.107	1.49637e+06
589.153	962.833	1469783
589.607	963.557	1.23273e+06
590.05	964.287	1.27135e+06
590.5	964.99	1.6569e+06
590.937	965.68	1.83802e+06
591.37	966.363	1971968
591.8	967.067	1.52986e+06
592.233	967.763	1.44395e+06
592.663	968.453	1.53991e+06
593.1	969.13	1.86541e+06
593.523	969.8	2192164
593.953	970.48	1530326
594.403	971.177	1.46837e+06
594.863	971.873	1.61563e+06
595.32	972.553	1.59536e+06
595.767	973.223	1.83883e+06
596.23	973.913	1.59662e+06
596.68	974.6	1.29963e+06
597.11	975.29	1.53055e+06
597.537	975.957	1.69699e+06
597.963	976.623	2.0741e+06
598.383	977.303	1.64637e+06
598.837	977.993	1.27178e+06
599.34	978.683	1469238
599.82	979.36	1.82208e+06
600.3	980.033	1.97813e+06
600.82	980.703	1.8529e+06
601.33	981.38	1.41454e+06
601.82	982.053	1.38483e+06
602.343	982.713	1.73618e+06
602.88	983.367	1.837e+06
603.383	984.017	1.98041e+06
603.903	984.683	1850880
604.393	985.353	1.56537e+06
604.87	986.017	1877981
605.323	986.67	1.94174e+06
605.77	987.313	2.01348e+06
606.22	987.967	1.7728e+06
606.667	988.623	1.53023e+06
607.107	989.28	1.19284e+06
607.55	989.92	1755320
608.01	990.557	2.05302e+06
608.45	991.19	2.21402e+06
608.897	991.833	1.70896e+06
609.36	992.477	1.50125e+06
609.823	993.117	1724986
610.273	993.757	1.96064e+06
610.72	994.393	2.20319e+06
611.163	995.047	2.09936e+06
611.607	995.717	1.28838e+06
612.06	996.383	1.33853e+06
612.497	997.04	1.67165e+06
612.947	997.697	2.11921e+06
613.397	998.36	1.88129e+06
613.857	999.03	1.63234e+06
614.3	999.703	1235684
614.73	1000.36	1.91664e+06
615.153	1001.02	2.04977e+06
615.573	1001.66	1.8917e+06
615.993	1002.31	1.45048e+06
616.407	1002.96	1.29772e+06
616.817	1003.63	1.29776e+06
617.223	1004.29	1.65267e+06
617.627	1004.94	1.8686e+06
618.03	1005.59	1.89424e+06
618.427	1006.23	1.60208e+06
618.823	1006.9	1.55323e+06
619.22	1007.59	1.33881e+06
619.623	1008.29	1.44199e+06
620.037	1008.96	1.95541e+06
620.457	1009.61	1926432
620.897	1010.26	1.91715e+06
621.35	1010.95	1.46577e+06
621.83	1011.64	1.2286e+06
622.357	1012.34	1.36936e+06
622.87	1013.03	1.79356e+06
623.383	1013.73	1.6755e+06
623.88	1014.45	1.53614e+06
624.37	1015.17	1.33052e+06
624.873	1015.89	1.42165e+06
625.347	1016.58	1.797e+06
625.837	1017.25	2087766
626.307	1017.95	1.80962e+06
626.77	1018.66	1.60203e+06
627.227	1019.36	1.62274e+06
627.663	1020.05	1.6517e+06
628.097	1020.72	1.81581e+06
628.527	1021.39	2.14077e+06
628.95	1022.07	1.62662e+06
629.373	1022.76	1.515e+06
629.79	1023.43	1.53274e+06
630.207	1024.12	1.49754e+06
630.633	1024.79	1.82811e+06
631.073	1025.45	2.19109e+06
631.513	1026.12	1.68743e+06
631.94	1026.8	1.51184e+06
632.363	1027.48	1.31675e+06
632.777	1028.15	1.90543e+06
633.193	1028.82	2.06101e+06
633.63	1029.51	1.7841e+06
634.047	1030.23	1.38676e+06
634.467	1030.96	1218606
634.887	1031.68	1.2304e+06
635.303	1032.39	1.82718e+06
635.713	1033.11	1.60985e+06
636.12	1033.82	1.47766e+06
636.523	1034.53	1.34235e+06
636.927	1035.22	1.8081e+06
637.327	1035.9	2.1804e+06
637.723	1036.57	2.09593e+06
638.117	1037.23	1.56565e+06
638.51	1037.89	1.60897e+06
638.9	1038.54	1.94784e+06
639.29	1039.19	2.38352e+06
639.673	1039.83	1.87814e+06
640.06	1040.49	1.8415e+06
640.443	1041.18	1.51459e+06
640.827	1041.88	1.42508e+06
641.213	1042.57	1.87324e+06
641.6	1043.26	2.02012e+06
641.993	1043.97	1.51109e+06
642.387	1044.7	1.57762e+06
642.777	1045.45	1.48898e+06
643.167	1046.16	1.79031e+06
643.557	1046.85	2.23573e+06
643.947	1047.53	2204620
644.337	1048.21	1.74098e+06
644.723	1048.89	1949559
645.113	1049.55	1.98456e+06
645.5	1050.2	2.08132e+06
645.887	1050.84	2.49758e+06
646.27	1051.47	2.30543e+06
646.66	1052.11	1.95095e+06
647.047	1052.74	1.848e+06
647.437	1053.37	1.83244e+06
647.827	1053.99	2.3241e+06
648.21	1054.61	1.7273e+06
648.59	1055.21	2070408
648.97	1055.81	1.86027e+06
649.35	1056.39	1.21771e+06
649.73	1056.98	1.30587e+06
650.11	1057.57	2.20579e+06
650.483	1058.16	2.55746e+06
650.86	1058.75	2.15782e+06
651.233	1059.36	1.47351e+06
651.61	1059.98	1.53819e+06
651.983	1060.61	1.76435e+06
652.357	1061.23	1.43588e+06
652.727	1061.84	1629441
653.1	1062.45	2.3701e+06
653.47	1063.07	1.95605e+06
653.84	1063.7	1.43824e+06
654.21	1064.32	1511237
654.577	1064.94	1.86399e+06
654.947	1065.55	2005927
655.313	1066.17	2.07901e+06
655.683	1066.79	1.80059e+06
656.05	1067.43	1.50301e+06
656.417	1068.06	1.68493e+06
656.787	1068.7	2049390
657.153	1069.33	2081308
657.523	1069.98	2265425
657.89	1070.63	1.737e+06
658.257	1071.3	1.676e+06
658.623	1071.96	1.73033e+06
658.993	1072.61	1.87877e+06
659.363	1073.26	1.96406e+06
659.73	1073.92	1.72336e+06
660.1	1074.58	1.59274e+06
660.477	1075.24	1.40337e+06
660.857	1075.88	1.8313e+06
661.233	1076.52	2.40034e+06
661.617	1077.17	2.30194e+06
661.997	1077.81	2.15564e+06
662.38	1078.46	1.60891e+06
662.763	1079.11	1.42178e+06
663.15	1079.75	1.82421e+06
663.56
663.993
664.433
664.893
665.383
665.893
666.427
666.98
667.533
668.077
668.61
669.127
669.633
670.12
670.593
671.067
671.537
672.007
672.463
672.92
673.377
673.823
674.267
674.703
675.133
675.563
675.987
676.42
676.873
677.32
677.763
678.203
678.66
679.14
679.613
680.103
680.587
681.083
681.563
682.037
682.517
682.977
683.437
683.91
684.363
684.813
685.283
685.743
686.193
686.653
687.163
687.673
688.153
688.62
689.097
689.573
690.03
690.507
690.96
691.413
691.873
692.34
692.843
693.34
693.853
694.323
694.777
695.247
695.697
696.147
696.61
697.087
697.55
698.027
698.483
698.96
699.437
699.897
700.367
700.833
701.297
701.743
702.183
702.623
703.06
703.52
703.973
704.443
704.913
705.38
705.84
706.297
706.75
707.21
707.677
708.153
708.61
709.073
709.523
709.98
710.437
710.893
711.337
711.78
712.22
712.657
713.117
713.57
714.037
714.497
714.96
715.427
715.907
716.37
716.843
717.307
717.78
718.247
718.717
719.183
719.65
720.127
720.607
721.087
721.547
722.02
722.473
722.923
723.363
723.8
724.23
724.657
725.077
725.493
725.907
726.313
726.72
727.12
727.52
727.917
728.31
728.703
729.09
729.477
729.863
730.247
730.63
731.007
731.383
731.76
732.137
732.51
732.883
733.257
733.63
734
734.373
734.757
735.147
735.547
735.947
736.377
736.823
737.27
737.707
738.127
738.54
738.947
739.35
739.747
740.143
740.533
740.923
741.307
741.69
742.07
742.447
742.82
743.193
743.567
743.94
744.31
744.677
745.047
745.413
745.783
746.153
746.523
746.89
747.26
747.627
747.997
748.363
748.73
749.1
749.47
749.837
750.21
750.587
750.963
751.347
751.73
752.117
752.51
752.903
753.297
753.693
754.093
754.5
754.903
755.31
755.72
756.127
756.54
756.95
757.353
757.75
758.143
758.537
758.93
759.317
759.703
760.087
760.467
760.847
761.23
761.613
761.997
762.393
762.803
763.227
763.687
764.157
764.637
765.127
765.623
766.113
766.673
767.24
767.77
768.29
768.81
769.29
769.773
770.237
770.713
771.173
771.643
772.113
772.58
773.04
773.497
773.94
774.39
774.86
775.323
775.79
776.263
776.723
777.167
777.613
778.09
778.553
779.027
779.477
779.927
780.367
780.807
781.263
781.7
782.15
782.627
783.083
783.533
784.007
784.473
784.937
785.43
785.913
786.377
786.873
787.36
787.86
788.367
788.863
789.38
789.87
790.35
790.827
791.297
791.773
792.25
792.72
793.2
793.67
794.157
794.63
795.12
795.623
796.117
796.6
797.063
797.513
797.963
798.403
798.85
799.293
799.75
800.207
800.693
801.163
801.663
802.147
802.647
803.133
803.627
804.12
804.607
805.113
805.597
806.08
806.543
807.003
807.47
807.933
808.403
808.86
809.333
809.79
810.263
810.73
811.22
811.71
812.233
812.753
813.283
813.797
814.32
814.823
815.343
815.84
816.333
816.84
817.333
817.82
818.303
818.763
819.23
819.68
820.133
820.577
821.003
821.427
821.847
822.26
822.667
823.07
823.473
823.87
824.263
824.653
825.043
825.43
825.817
826.2
826.583
826.963
827.337
827.713
828.09
828.467
828.84
829.213
829.583
829.957
830.327
830.697
831.067
831.44
831.81
832.18
832.553
832.923
833.293
833.663
834.033
834.403
834.77
835.14
835.513
835.893
836.28
836.667
837.06
837.46
837.853
838.247
838.637
839.027
839.413
839.803
840.187
840.57
840.95
841.327
841.703
842.077
842.453
842.83
843.203
843.573
843.94
844.307
844.673
845.037
845.403
845.767
846.133
846.5
846.863
847.23
847.597
847.977
848.363
848.757
849.16
849.567
849.967
850.357
850.747
851.137
851.523
851.907
852.29
852.67
853.047
853.423
[truncated: 512 more rows]

## Sheet: 274
fR	mR	mRMS
0.287	0.3	798291
0.727	0.983	669255
1.163	1.663	580436
1.597	2.35	663921
2.023	3.043	711334
2.45	3.723	724620
2.87	4.397	812117
3.29	5.093	907953
3.707	5.837	792887
4.127	6.567	673688
4.543	7.263	605130
4.957	7.967	646248
5.37	8.66	490103
5.78	9.363	481808
6.193	10.037	700127
6.603	10.707	792857
7.01	11.387	788730
7.42	12.08	729125
7.83	12.783	769477
8.233	13.457	713506
8.64	14.127	731522
9.043	14.833	509329
9.447	15.573	818887
9.85	16.28	601178
10.25	17.007	499794
10.653	17.787	566470
11.053	18.59	623045
11.453	19.337	667841
11.85	20.077	554715
12.247	20.823	593340
12.643	21.617	432409
13.04	22.383	495392
13.433	23.113	485501
13.83	23.857	625763
14.223	24.643	765785
14.617	25.447	793907
15.01	26.18	657384
15.403	26.91	723057
15.8	27.667	404159
16.193	28.46	303364
16.597	29.193	785505
17	29.953	717686
17.403	30.757	451688
17.813	31.59	706388
18.23	32.33	635786
18.64	33.093	776314
19.047	33.877	744435
19.46	34.663	744443
19.88	35.39	772009
20.307	36.107	713745
20.747	36.863	506211
21.19	37.67	611852
21.617	38.433	600666
22.037	39.18	655330
22.457	39.987	671244
22.87	40.81	435418
23.28	41.64	625434
23.693	42.39	799210
24.103	43.113	722700
24.513	43.853	627369
24.92	44.623	580616
25.327	45.4	654643
25.73	46.12	688142
26.13	46.867	617272
26.53	47.647	673868
26.93	48.38	838788
27.333	49.113	531385
27.763	49.87	512535
28.203	50.65	630804
28.653	51.38	767588
29.12	52.097	810577
29.603	52.82	579368
30.097	53.563	625315
30.58	54.273	719690
31.077	55	822186
31.573	55.75	628821
32.073	56.527	715484
32.57	57.257	725059
33.07	57.967	654696
33.563	58.673	741643
34.057	59.39	727158
34.55	60.107	597865
35.043	60.82	576338
35.533	61.573	602467
36.017	62.36	654665
36.5	63.097	907445
36.98	63.81	691378
37.463	64.54	502139
37.94	65.313	678787
38.41	66.123	801237
38.883	66.87	954099
39.353	67.61	736198
39.823	68.377	566303
40.297	69.167	696984
40.77	69.907	662159
41.247	70.633	706874
41.727	71.4	761448
42.197	72.2	760843
42.673	72.95	639351
43.15	73.693	803357
43.627	74.487	723526
44.103	75.313	675636
44.58	76.083	852431
45.05	76.8	653507
45.523	77.51	736897
45.997	78.227	434566
46.47	78.967	648587
46.947	79.74	798647
47.423	80.453	802709
47.893	81.153	774566
48.36	81.86	794966
48.827	82.58	735237
49.3	83.29	794798
49.767	83.983	793512
50.233	84.69	771175
50.7	85.403	773342
51.16	86.133	1.42388e+06
51.613	86.837	724903
52.073	87.56	645010
52.543	88.323	652646
53.02	89.073	662906
53.5	89.793	593200
53.983	90.51	906257
54.46	91.267	726006
54.933	92.063	603569
55.403	92.827	771274
55.867	93.547	809792
56.333	94.267	648620
56.8	94.99	665361
57.267	95.713	536969
57.74	96.413	719857
58.217	97.097	524590
58.693	97.79	582686
59.167	98.513	669595
59.64	99.247	782735
60.11	99.947	632613
60.587	100.643	778480
61.053	101.353	715667
61.523	102.073	656450
61.993	102.78	899265
62.46	103.457	738598
62.917	104.137	762768
63.383	104.837	664335
63.85	105.557	792245
64.307	106.26	783688
64.76	106.95	788592
65.22	107.647	668693
65.68	108.347	623450
66.133	109.077	854139
66.597	109.77	717140
67.077	110.44	648528
67.56	111.123	809356
68.04	111.847	712891
68.527	112.627	659676
69.013	113.343	734145
69.49	114.037	766123
69.963	114.757	763212
70.427	115.487	700111
70.893	116.2	716980
71.357	116.887	564718
71.823	117.56	772321
72.283	118.257	691620
72.75	118.963	735704
73.213	119.673	698582
73.67	120.353	762682
74.13	121.027	612808
74.587	121.717	615512
75.047	122.437	712948
75.51	123.16	725900
75.973	123.853	706201
76.433	124.54	757972
76.89	125.237	564409
77.36	125.937	536820
77.827	126.64	767118
78.293	127.32	691586
78.767	127.993	667690
79.24	128.677	600933
79.703	129.363	694739
80.153	130.033	842666
80.617	130.7	706685
81.073	131.393	803442
81.527	132.107	676765
81.98	132.813	641106
82.44	133.5	851160
82.903	134.17	734443
83.36	134.847	672845
83.827	135.533	715489
84.29	136.223	874677
84.757	136.89	666568
85.223	137.55	809296
85.69	138.23	742517
86.16	138.957	584918
86.617	139.667	774935
87.063	140.347	633176
87.523	141.007	703360
87.97	141.67	666455
88.42	142.337	676219
88.867	143	735410
89.303	143.65	653959
89.747	144.287	714603
90.193	144.923	684242
90.637	145.557	627796
91.073	146.187	680282
91.513	146.827	793776
91.947	147.477	907767
92.383	148.117	893294
92.82	148.767	899957
93.257	149.42	659178
93.69	150.07	763380
94.12	150.707	645445
94.55	151.337	739028
94.98	151.967	759389
95.413	152.603	755124
95.84	153.243	771826
96.287	153.873	855812
96.72	154.5	815858
97.163	155.14	823686
97.6	155.8	538071
98.037	156.45	747679
98.473	157.09	789167
98.913	157.72	864109
99.35	158.353	739362
99.783	158.987	677242
100.217	159.617	956496
100.653	160.237	561911
101.08	160.85	843479
101.517	161.467	791336
101.95	162.087	784727
102.38	162.717	756736
102.813	163.347	778703
103.243	163.967	888942
103.673	164.593	741222
104.1	165.24	722515
104.527	165.893	701243
104.95	166.537	888602
105.37	167.17	907570
105.79	167.8	751568
106.203	168.463	933871
106.62	169.127	843436
107.03	169.787	826469
107.44	170.453	768789
107.85	171.113	822484
108.273	171.797	889619
108.697	172.487	946608
109.13	173.17	847426
109.57	173.823	926528
110.013	174.473	794904
110.467	175.123	725676
110.92	175.777	840332
111.393	176.427	834385
111.88	177.063	943259
112.363	177.697	798512
112.84	178.34	870322
113.317	178.977	864448
113.787	179.613	857273
114.253	180.243	943004
114.71	180.86	837487
115.16	181.473	922053
115.613	182.087	839543
116.063	182.71	1.02074e+06
116.53	183.337	981019
116.987	183.95	940712
117.44	184.563	709515
117.89	185.187	914138
118.337	185.82	824885
118.78	186.447	853603
119.233	187.057	855293
119.683	187.657	883728
120.13	188.257	748976
120.58	188.863	789994
121.027	189.483	873606
121.473	190.103	940005
121.923	190.72	881084
122.37	191.34	888621
122.82	191.983	841460
123.263	192.623	870155
123.707	193.25	863165
124.147	193.86	856225
124.587	194.477	1.15064e+06
125.033	195.09	883882
125.48	195.703	821374
125.92	196.313	920564
126.367	196.913	884492
126.81	197.51	849446
127.257	198.103	917787
127.703	198.703	874699
128.147	199.3	831680
128.593	199.893	807019
129.037	200.48	764162
129.48	201.073	703151
129.923	201.67	953665
130.363	202.273	685868
130.803	202.87	769356
131.237	203.463	888950
131.68	204.067	888909
132.127	204.68	749439
132.57	205.283	871545
133.013	205.883	882325
133.467	206.477	1.02904e+06
133.923	207.067	827005
134.38	207.66	702436
134.843	208.253	886034
135.293	208.847	985118
135.747	209.43	732510
136.197	210.01	887165
136.647	210.593	874995
137.09	211.177	718484
137.533	211.753	827561
137.98	212.327	759076
138.43	212.9	790946
138.887	213.48	739375
139.343	214.057	910833
139.807	214.633	738355
140.277	215.207	853563
140.743	215.777	721642
141.203	216.357	619016
141.68	216.94	662749
142.16	217.53	715240
142.637	218.117	932428
143.107	218.693	1.08444e+06
143.563	219.287	641662
144.023	219.88	921635
144.487	220.477	729033
144.943	221.067	1.11219e+06
145.397	221.647	923491
145.847	222.227	864845
146.3	222.803	872598
146.75	223.387	804630
147.203	223.967	746465
147.657	224.54	914027
148.11	225.107	930613
148.57	225.677	680125
149.023	226.253	728958
149.473	226.837	756498
149.923	227.42	755440
150.373	228.013	981863
150.83	228.673	639887
151.28	229.363	723023
151.74	230.043	798635
152.197	230.707	705722
152.647	231.353	649518
153.11	232	629181
153.567	232.65	619770
154.013	233.29	577311
154.467	233.913	721075
154.92	234.52	929604
155.367	235.127	728668
155.81	235.733	545094
156.273	236.343	657994
156.733	236.953	890352
157.183	237.557	908220
157.633	238.177	694925
158.08	238.82	757783
158.527	239.473	818576
158.973	240.123	723803
159.42	240.76	831709
159.863	241.39	803146
160.307	242.03	773856
160.75	242.673	728364
161.19	243.313	817902
161.63	243.943	707287
162.07	244.577	765347
162.507	245.24	754382
162.95	245.913	618047
163.397	246.577	818717
163.843	247.227	1102959
164.303	247.867	689646
164.76	248.537	754078
165.22	249.24	905607
165.677	249.943	845190
166.143	250.617	621413
166.597	251.283	741231
167.06	251.973	661880
167.52	252.683	695857
167.977	253.377	640098
168.43	254.047	777487
168.88	254.723	655092
169.33	255.41	572856
169.777	256.097	595686
170.22	256.76	751447
170.663	257.41	704477
171.107	258.073	635619
171.547	258.753	781470
171.987	259.433	726568
172.433	260.093	575628
172.877	260.74	743580
173.327	261.4	722054
173.767	262.067	845120
174.21	262.737	833547
174.65	263.387	826708
175.093	264.04	859788
175.537	264.72	718442
175.98	265.407	670959
176.423	266.073	664121
176.873	266.72	818774
177.32	267.357	692652
177.763	268	823218
178.217	268.66	687854
178.663	269.327	656617
179.113	269.977	566410
179.557	270.617	765837
180	271.273	728374
180.44	271.94	726601
180.877	272.607	796367
181.31	273.26	814046
181.74	273.923	598719
182.17	274.59	696562
182.593	275.26	728156
183.013	275.913	829058
183.433	276.557	809334
183.85	277.213	784643
184.263	277.883	682701
184.677	278.56	689063
185.09	279.217	706739
185.5	279.857	753050
185.91	280.5	1.01489e+06
186.32	281.157	766813
186.737	281.807	877256
187.15	282.443	1.0428e+06
187.573	283.063	778996
188.01	283.69	792176
188.437	284.323	733924
188.87	284.963	711451
189.297	285.607	939963
189.733	286.24	696354
190.167	286.877	735850
190.6	287.52	859293
191.037	288.17	714740
191.47	288.81	717117
191.903	289.427	868584
192.337	290.033	740599
192.767	290.643	814095
193.2	291.25	794050
193.63	291.85	683567
194.06	292.447	852552
194.49	293.04	762227
194.92	293.637	803887
195.35	294.237	949124
195.783	294.833	784049
196.227	295.427	801456
196.67	296.013	808308
197.117	296.603	756834
197.557	297.197	756467
197.993	297.79	646193
198.433	298.38	894429
198.88	298.963	874606
199.333	299.55	759432
199.79	300.157	805237
200.237	300.777	805871
200.687	301.397	892733
201.133	302.003	858876
201.58	302.603	767405
202.023	303.207	937900
202.473	303.817	808440
202.917	304.42	793145
203.363	305.013	780286
203.807	305.61	810155
204.247	306.207	732994
204.687	306.807	777691
205.123	307.4	782930
205.56	307.99	742512
205.99	308.567	797299
206.42	309.143	956395
206.85	309.733	919744
207.277	310.34	772086
207.7	310.953	868317
208.13	311.55	801954
208.557	312.137	915423
208.983	312.727	793293
209.41	313.33	806199
209.837	313.94	884672
210.267	314.543	878757
210.693	315.133	785916
211.12	315.72	751926
211.547	316.317	568105
211.973	316.91	934283
212.4	317.507	748408
212.823	318.09	580068
213.243	318.67	884551
213.663	319.247	735470
214.083	319.823	619144
214.503	320.393	638981
214.92	320.963	801568
215.337	321.527	720460
215.75	322.09	787830
216.163	322.66	702916
216.577	323.233	696257
216.987	323.81	729110
217.397	324.38	666885
217.803	324.953	1.22328e+06
218.207	325.537	828895
218.61	326.127	720152
219.013	326.723	714583
219.413	327.303	848065
219.813	327.88	676980
220.21	328.467	795705
220.607	329.07	717899
221	329.687	651463
221.39	330.297	796650
221.78	330.903	859578
222.167	331.513	611789
222.553	332.137	826215
222.937	332.757	793602
223.32	333.367	783021
223.703	333.967	892896
224.083	334.557	718157
224.463	335.147	702246
224.843	335.733	751322
225.227	336.323	757735
225.607	336.903	862647
225.987	337.483	865316
226.367	338.07	871315
226.743	338.66	809562
227.123	339.257	802441
227.5	339.847	676062
227.873	340.437	886686
228.25	341.04	1.06987e+06
228.623	341.647	770797
228.997	342.257	828802
229.37	342.867	836468
229.747	343.473	1.01059e+06
230.117	344.09	723016
230.49	344.723	740819
230.863	345.38	784752
231.243	346.02	746252
231.63	346.657	811758
232.017	347.28	640825
232.403	347.903	602834
232.803	348.54	874574
233.213	349.177	569787
233.62	349.803	735942
234.02	350.407	804160
234.413	350.99	852893
234.81	351.56	656969
235.203	352.127	559847
235.597	352.687	664819
235.99	353.253	912411
236.383	353.82	797083
236.773	354.387	705716
237.163	354.977	699466
237.55	355.6	737336
237.933	356.233	629936
238.32	356.847	813140
238.703	357.453	942516
239.083	358.063	826312
239.467	358.677	575871
239.853	359.29	789227
240.24	359.893	975047
240.633	360.477	836576
241.033	361.073	642915
241.44	361.68	570317
241.853	362.293	550296
242.263	362.903	708140
242.683	363.507	698225
243.103	364.133	665914
243.52	364.783	662654
243.933	365.443	725658
244.347	366.09	728616
244.763	366.733	737499
245.177	367.383	644563
245.597	368.05	583852
246.01	368.723	726898
246.427	369.38	776396
246.84	370.03	750170
247.257	370.693	664318
247.67	371.357	786717
248.083	372.023	730536
248.497	372.67	633108
248.91	373.307	783932
249.323	373.953	840659
249.733	374.637	763874
250.147	375.313	778460
250.557	376.007	646357
250.967	376.67	728911
251.377	377.317	812973
251.783	377.96	738322
252.19	378.623	806138
252.6	379.307	674528
253.013	379.973	732001
253.433	380.63	679074
253.863	381.293	645912
254.3	381.977	645972
254.73	382.657	654142
255.163	383.32	721759
255.59	383.963	768938
256.017	384.61	721820
256.443	385.263	646879
256.867	385.923	627078
257.293	386.573	748771
257.72	387.213	794309
258.147	387.87	627622
258.577	388.533	767296
259.003	389.193	618638
259.43	389.843	665527
259.86	390.487	706427
260.287	391.14	775821
260.713	391.803	693156
261.137	392.463	693880
261.56	393.123	883753
261.98	393.763	880153
262.397	394.41	657057
262.82	395.07	651979
263.24	395.733	711755
263.67	396.393	841636
264.103	397.043	729515
264.537	397.68	662024
264.97	398.327	675355
265.407	398.98	757072
265.843	399.633	718867
266.28	400.277	884700
266.717	400.91	722581
267.163	401.543	817708
267.613	402.197	638448
268.053	402.87	686490
268.497	403.543	737878
268.94	404.203	736794
269.377	404.85	758077
269.817	405.497	784511
270.253	406.153	582636
270.69	406.813	764784
271.133	407.457	618611
271.577	408.097	793677
272.027	408.757	737714
272.47	409.433	717600
272.92	410.103	778433
273.37	410.76	737138
273.827	411.407	681383
274.287	412.063	703189
274.74	412.74	708989
275.197	413.417	717735
275.653	414.073	697790
276.107	414.717	668969
276.563	415.36	651244
277.017	416.01	803429
277.467	416.66	587727
277.92	417.307	795620
278.37	417.947	666973
278.827	418.593	735004
279.277	419.267	730577
279.733	419.947	812199
280.183	420.613	789653
280.63	421.263	738993
281.08	421.903	765335
281.537	422.553	679832
281.997	423.213	901033
282.453	423.863	923150
282.91	424.503	754642
283.367	425.133	740299
283.827	425.763	660098
284.29	426.41	710220
284.75	427.073	836953
285.217	427.73	712691
285.673	428.38	791123
286.13	429.04	709679
286.583	429.693	689151
287.033	430.343	616733
287.48	430.977	769974
287.93	431.6	829232
288.377	432.24	712364
288.827	432.9	707458
289.273	433.58	852162
289.727	434.25	805706
290.177	434.907	930175
290.627	435.56	719655
291.08	436.227	527651
291.537	436.903	992036
291.993	437.577	730584
292.453	438.227	716217
292.913	438.87	714703
293.367	439.517	635788
293.823	440.18	609817
294.273	440.84	844273
294.727	441.49	745824
295.173	442.123	846582
295.623	442.763	718741
296.07	443.413	670634
296.513	444.07	930311
296.953	444.72	682563
297.393	445.357	638888
297.837	445.993	727266
298.277	446.637	689827
298.727	447.307	580201
299.177	447.977	874941
299.627	448.63	793645
300.08	449.293	744387
300.537	449.963	722745
300.993	450.633	789743
301.453	451.287	1.01525e+06
301.917	451.927	742800
302.387	452.557	691606
302.857	453.193	664591
303.317	453.833	712817
303.783	454.483	817772
304.243	455.12	658886
304.7	455.75	852139
305.153	456.39	713526
305.607	457.05	721922
306.057	457.723	815413
306.503	458.387	705290
306.947	459.063	719377
307.387	459.753	789038
307.823	460.483	669840
308.267	461.183	653357
308.71	461.85	625431
309.153	462.497	641890
309.6	463.147	764947
310.043	463.81	731570
310.487	464.487	662912
310.94	465.15	772257
311.397	465.803	655426
311.857	466.457	736507
312.32	467.133	860359
312.783	467.8	689994
313.24	468.49	720778
313.7	469.153	785497
314.157	469.797	710224
314.61	470.437	744079
315.063	471.1	665097
315.51	471.79	659314
315.96	472.463	753790
316.407	473.117	872177
316.85	473.767	692767
317.3	474.43	671750
317.747	475.093	742232
318.193	475.737	887930
318.637	476.367	830167
319.08	477.003	724767
319.53	477.65	710177
319.977	478.313	605757
320.423	478.967	744418
320.867	479.613	696217
321.31	480.25	789942
321.753	480.897	772107
322.193	481.543	935620
322.633	482.187	848301
323.073	482.817	852038
323.52	483.44	918776
323.963	484.07	919002
324.41	484.71	952829
324.853	485.337	992104
325.3	485.957	932658
325.747	486.57	909515
326.193	487.18	737210
326.637	487.8	836010
327.08	488.423	765145
327.527	489.053	698609
327.973	489.68	832492
328.417	490.293	1.04595e+06
328.863	490.917	833103
329.31	491.557	924759
329.76	492.21	771992
330.21	492.843	1.06498e+06
330.663	493.463	913078
331.117	494.073	811929
331.57	494.687	1.01634e+06
332.02	495.303	796370
332.47	495.917	894959
332.917	496.517	811946
333.363	497.113	892696
333.807	497.71	770539
334.253	498.31	880876
334.707	498.917	929948
335.16	499.527	888499
335.607	500.13	1.02095e+06
336.057	500.727	779437
336.5	501.323	907584
336.947	501.927	801432
337.39	502.53	1.0238e+06
337.833	503.137	816417
338.273	503.73	787662
338.717	504.327	826590
339.163	504.927	860720
339.603	505.53	920405
340.043	506.12	913585
340.483	506.707	777976
340.92	507.293	756402
341.353	507.887	790941
341.787	508.487	713480
342.217	509.09	888539
342.647	509.683	957001
343.077	510.27	802242
343.503	510.86	711451
343.93	511.453	873889
344.357	512.057	854608
344.783	512.663	868193
345.21	513.257	811415
345.63	513.85	748131
346.05	514.447	874636
346.467	515.063	886967
346.88	515.687	771934
347.293	516.31	932095
347.703	516.923	756184
348.11	517.54	850320
348.517	518.163	716642
348.92	518.797	612633
349.32	519.427	801222
349.717	520.053	804801
350.11	520.673	576561
350.503	521.287	820577
350.893	521.903	752930
351.28	522.53	628618
351.667	523.157	780239
352.053	523.783	693251
352.437	524.4	709269
352.82	525.017	701473
353.2	525.647	711493
353.58	526.303	739935
353.957	526.96	637957
354.33	527.607	675063
354.707	528.267	680235
355.08	528.94	598435
355.453	529.62	972532
355.827	530.28	825504
356.197	530.923	1.0023e+06
356.563	531.573	756519
356.93	532.233	720000
357.297	532.893	711948
357.663	533.543	727558
358.033	534.177	680940
358.403	534.807	600208
358.773	535.467	760878
359.137	536.163	874101
359.503	536.873	798034
359.87	537.557	816612
360.24	538.233	747458
360.607	538.92	823859
360.973	539.63	752070
361.34	540.37	587338
361.707	541.08	509061
362.073	541.763	683364
362.437	542.45	739023
362.803	543.153	528290
363.167	543.903	505826
363.53	544.64	564147
363.893	545.347	642515
364.257	546.053	683362
364.62	546.783	627666
364.98	547.537	806708
365.343	548.253	620091
365.703	548.97	569949
366.063	549.71	676069
366.423	550.503	515030
366.783	551.253	572368
367.143	551.957	874002
367.507	552.657	719657
367.87	553.38	621423
368.233	554.153	621933
368.6	554.95	580764
368.98	555.673	853786
369.37	556.397	669752
369.773	557.133	650129
370.187	557.903	458578
370.6	558.687	904106
371.023	559.41	606879
371.447	560.117	746800
371.877	560.847	643593
372.303	561.61	849191
372.733	562.343	767522
373.173	563.1	567319
373.62	563.883	512273
374.06	564.667	699646
374.503	565.387	859044
374.937	566.107	934862
375.38	566.847	543404
375.817	567.6	559782
376.253	568.323	633193
376.683	569.057	745587
377.11	569.857	589180
377.533	570.703	791301
377.957	571.473	704513
378.39	572.193	659124
378.83	572.91	723101
379.27	573.633	806547
379.723	574.393	717156
380.177	575.12	634729
380.627	575.853	691062
381.057	576.613	642994
381.49	577.427	683091
381.917	578.187	689563
382.34	578.907	641820
382.767	579.627	674406
383.197	580.383	540531
383.633	581.21	632196
384.073	581.993	809523
384.507	582.71	564222
384.933	583.423	363334
385.36	584.147	551117
385.783	584.92	674981
386.203	585.663	593404
386.62	586.377	585253
387.03	587.113	669216
387.443	587.903	553634
387.85	588.733	662570
388.26	589.483	742609
388.67	590.193	657206
389.093	590.91	593180
389.52	591.647	628393
389.947	592.423	971381
390.387	593.153	669669
390.833	593.87	689668
391.27	594.6	430302
391.72	595.367	540961
392.173	596.123	672275
392.623	596.84	719736
393.067	597.543	628535
393.51	598.273	687844
393.967	599.02	753081
394.42	599.797	796177
394.873	600.537	792691
395.327	601.257	701116
395.78	602.003	733934
396.237	602.777	691963
396.69	603.503	744308
397.14	604.257	496595
397.583	605.093	590950
398.02	605.993	754543
398.457	606.827	868448
398.893	607.57	725487
399.323	608.303	689475
399.753	609.053	734889
400.19	609.807	828519
400.63	610.533	796388
401.077	611.24	782143
401.523	611.953	671900
401.973	612.68	676425
402.417	613.413	712869
402.857	614.123	803981
403.297	614.81	652808
403.73	615.523	675241
404.163	616.273	875761
404.593	617.063	738707
405.023	617.8	915266
405.467	618.51	733478
405.913	619.25	772826
406.353	620.003	714648
406.8	620.83	844653
407.257	621.613	886423
407.717	622.327	860389
408.167	623.027	837371
408.623	623.757	830042
409.077	624.547	854808
409.53	625.36	923180
409.98	626.113	758758
410.433	626.847	727108
410.883	627.613	718126
411.323	628.38	746518
411.767	629.11	755271
412.207	629.823	672923
412.647	630.573	655212
413.083	631.353	699581
413.52	632.133	982574
413.957	632.853	626021
414.403	633.543	690860
414.85	634.24	779248
415.29	634.97	904717
415.727	635.717	899049
416.173	636.443	755964
416.62	637.157	710317
417.07	637.89	685355
417.513	638.63	744072
417.963	639.383	755384
418.41	640.103	1.02317e+06
418.853	640.793	669705
419.3	641.49	751106
419.743	642.223	855748
420.19	643	887914
420.63	643.75	768331
421.07	644.463	707878
421.507	645.187	772437
421.943	645.923	779079
422.377	646.677	851464
422.81	647.397	818146
423.243	648.09	791659
423.677	648.78	704386
424.113	649.477	783294
424.547	650.163	810699
424.98	650.837	807206
425.413	651.493	775054
425.847	652.143	796419
426.277	652.83	665855
426.707	653.553	720958
427.133	654.27	837857
427.56	654.95	933146
427.98	655.607	925705
428.403	656.263	725547
428.823	656.947	780466
429.247	657.64	635528
429.667	658.327	803158
430.097	658.993	1.15752e+06
430.53	659.643	986562
430.963	660.307	1.0029e+06
431.393	660.977	812680
431.827	661.653	797976
432.263	662.317	946070
432.697	662.96	802225
433.137	663.61	927499
433.577	664.263	832633
434.013	664.913	869668
434.457	665.547	994143
434.897	666.173	680962
435.34	666.8	824485
435.78	667.43	892720
436.22	668.06	864087
436.657	668.677	977468
437.093	669.287	990223
437.527	669.91	919745
437.96	670.537	933041
438.39	671.177	966670
438.817	671.807	1.01749e+06
439.243	672.417	769523
439.667	673.02	970430
440.093	673.637	762203
440.517	674.273	787160
440.95	674.927	751013
441.39	675.57	802135
441.83	676.203	904487
442.267	676.85	966826
442.703	677.5	795580
443.14	678.14	866547
443.583	678.77	889309
444.023	679.387	1.03196e+06
444.467	679.993	684919
444.91	680.6	755697
445.353	681.203	1.00042e+06
445.797	681.8	840922
446.237	682.39	824722
446.683	682.983	759615
447.127	683.587	801705
447.57	684.203	828355
448.01	684.827	956607
448.45	685.447	924856
448.893	686.06	847309
449.337	686.68	1.01247e+06
449.777	687.33	832747
450.223	688.043	607199
450.67	688.757	888164
451.117	689.437	874143
451.563	690.097	763893
452.013	690.757	911365
452.46	691.433	629260
452.9	692.12	772163
453.34	692.78	1.00639e+06
453.78	693.42	921782
454.21	694.053	830418
454.64	694.687	877202
455.07	695.317	766717
455.493	695.94	743808
455.917	696.557	957909
456.343	697.167	1.02744e+06
456.773	697.777	1.07537e+06
457.197	698.387	982671
457.63	699.003	955710
458.06	699.623	936805
458.503	700.237	999861
458.95	700.853	940716
459.397	701.483	797278
459.85	702.12	842717
460.3	702.75	964410
460.75	703.373	979319
461.193	704.003	968898
461.64	704.643	785460
462.083	705.303	809657
462.53	705.957	904131
462.973	706.6	922930
463.417	707.233	1090682
463.857	707.867	1.06325e+06
464.297	708.517	881166
464.733	709.183	1.01289e+06
465.177	709.84	1.00951e+06
465.62	710.483	851851
466.06	711.113	1.02103e+06
466.5	711.757	973806
466.937	712.41	1.00133e+06
467.373	713.067	703361
467.82	713.72	991574
468.267	714.36	891706
468.717	714.987	918014
469.17	715.613	1.0231e+06
469.62	716.257	839433
470.07	716.91	869598
470.523	717.557	958994
470.97	718.187	869307
471.42	718.807	1.04804e+06
471.863	719.43	917757
472.307	720.06	974462
472.743	720.693	959033
473.18	721.317	1069908
473.613	721.933	1.00893e+06
474.043	722.55	971287
474.477	723.19	1.11762e+06
474.907	723.847	945728
475.353	724.5	871852
475.793	725.137	896737
476.237	725.767	1.11868e+06
476.683	726.407	1.07509e+06
477.13	727.053	963262
477.583	727.69	1.02193e+06
478.043	728.317	864834
478.493	728.927	864600
478.94	729.527	1.01336e+06
479.387	730.127	1011988
479.833	730.727	862889
480.277	731.33	1.00225e+06
480.717	731.933	1.02979e+06
481.157	732.527	1.09439e+06
481.593	733.13	1.07644e+06
482.033	733.757	972397
482.467	734.383	912377
482.903	735.007	1.18005e+06
483.333	735.617	953649
483.77	736.217	1.02119e+06
484.207	736.827	1.04959e+06
484.637	737.44	1082577
485.067	738.057	1.02341e+06
485.497	738.667	1109572
485.923	739.27	1053318
486.35	739.87	1.03409e+06
486.773	740.473	1.19588e+06
487.197	741.083	927531
487.62	741.693	809978
488.05	742.297	1.04218e+06
488.487	742.893	1.05236e+06
488.937	743.497	1.02037e+06
489.413	744.113	950502
489.88	744.747	1.17751e+06
490.33	745.367	1.05141e+06
490.783	745.977	853859
491.23	746.58	1.03137e+06
491.673	747.19	1.02247e+06
492.117	747.803	962203
492.553	748.413	958105
492.993	749.017	1.01977e+06
493.427	749.61	1055119
493.863	750.203	970264
494.293	750.803	959666
494.72	751.41	1005982
495.15	752.023	948839
495.577	752.623	916168
496.003	753.22	1.09079e+06
496.43	753.817	975073
496.857	754.413	932151
497.283	755.013	1.02511e+06
497.71	755.617	974419
498.137	756.213	1.10509e+06
498.563	756.807	1.07147e+06
499	757.397	977893
499.43	757.993	1.00799e+06
499.867	758.597	993713
500.303	759.197	1.04257e+06
500.737	759.79	981828
501.177	760.39	1.03819e+06
501.617	761	1.01263e+06
502.05	761.613	1.05592e+06
502.49	762.23	1.02761e+06
502.923	762.84	991026
503.357	763.44	963953
503.787	764.037	982875
504.217	764.637	1.09439e+06
504.647	765.243	910765
505.073	765.853	890418
505.5	766.457	959517
505.927	767.053	1.06839e+06
506.357	767.643	992835
506.79	768.243	1.06675e+06
507.223	768.85	1.00257e+06
507.657	769.46	1.0029e+06
508.09	770.057	1.12426e+06
508.523	770.647	840167
508.96	771.233	1.19939e+06
509.39	771.827	1310554
509.837	772.423	1.07367e+06
510.28	773.013	1198780
510.717	773.597	1.02997e+06
511.16	774.17	942797
511.6	774.75	883650
512.04	775.333	1.01032e+06
512.49	775.917	913557
512.94	776.497	1.01357e+06
513.397	777.073	801488
513.85	777.643	1.04877e+06
514.297	778.203	844844
514.75	778.763	836087
515.203	779.343	988074
515.657	779.96	966556
516.12	780.627	948435
516.577	781.3	900887
517.027	781.943	954050
517.48	782.57	1.08122e+06
517.933	783.223	908393
518.383	783.89	759515
518.837	784.55	786593
519.283	785.183	819925
519.727	785.8	918146
520.17	786.41	1.17381e+06
520.617	787.01	844663
521.063	787.597	914612
521.51	788.18	1.04551e+06
521.957	788.757	695432
522.4	789.34	847967
522.847	789.933	1.10538e+06
523.297	790.533	922987
523.74	791.117	767125
524.19	791.69	1.03645e+06
524.637	792.257	1.11416e+06
525.08	792.82	924037
525.527	793.377	785923
525.967	793.937	757217
526.407	794.513	779932
526.843	795.097	958315
527.28	795.69	870237
527.71	796.293	853977
528.14	796.957	869135
528.563	797.643	844481
528.987	798.343	898929
529.41	799.017	797284
529.83	799.673	878946
530.25	800.333	941054
530.673	801	732093
531.1	801.67	870778
531.523	802.33	967809
531.95	802.973	884930
532.38	803.613	951756
532.81	804.273	986787
533.24	804.947	782134
533.68	805.637	876835
534.113	806.3	801382
534.56	806.96	872855
535.003	807.623	948456
535.443	808.297	831562
535.883	808.973	996295
536.323	809.633	1.02241e+06
536.76	810.287	963362
537.197	810.95	819892
537.633	811.633	878319
538.063	812.363	828384
538.5	813.037	931525
538.95	813.677	995187
539.4	814.307	931248
539.847	814.953	959898
540.287	815.653	893348
540.733	816.4	911154
541.18	817.12	870867
541.617	817.843	759744
542.063	818.62	772014
542.503	819.403	831939
542.94	820.13	791699
543.38	820.823	919789
543.82	821.517	908817
544.253	822.203	934590
544.697	822.877	923812
545.133	823.533	867868
545.57	824.217	886766
546.01	824.91	1.01474e+06
546.45	825.61	990072
546.887	826.287	994971
547.323	826.947	1.09408e+06
547.757	827.597	704039
548.19	828.26	804728
548.62	828.93	858510
549.05	829.607	951833
549.47	830.263	829550
549.89	830.903	823770
550.313	831.553	998347
550.733	832.22	1.16195e+06
551.157	832.887	1.01798e+06
551.577	833.537	943197
551.997	834.17	1.03433e+06
552.417	834.79	944230
552.837	835.42	1.03014e+06
553.253	836.047	1073086
553.67	836.667	943276
554.083	837.283	1.13786e+06
554.493	837.893	1.11849e+06
554.9	838.497	918275
555.307	839.103	858790
555.713	839.72	1.16464e+06
556.117	840.353	1.0178e+06
556.52	840.993	980543
556.92	841.627	862576
557.317	842.29	843809
557.71	842.983	845995
558.103	843.677	828420
558.493	844.347	963256
558.883	845.003	914937
559.27	845.67	876222
559.653	846.34	977243
560.04	847.02	821061
560.423	847.683	859392
560.807	848.333	779944
561.183	848.99	856985
561.563	849.653	649850
561.943	850.327	924121
562.32	850.993	911372
562.697	851.663	958086
563.07	852.377	1.07703e+06
563.443	853.103	962657
563.817	853.827	947460
564.187	854.517	925110
564.56	855.187	835300
564.93	855.86	891919
565.303	856.533	878859
565.677	857.227	827296
566.047	857.903	901598
566.423	858.57	860917
566.803	859.253	808141
567.177	859.95	944186
567.553	860.67	942792
567.927	861.363	893161
568.303	862.033	823898
568.68	862.697	922166
569.06	863.38	910247
569.44	864.117	886880
569.82	864.827	934896
570.207	865.507	947034
570.59	866.17	867499
570.977	866.86	867794
571.36	867.597	921201
571.747	868.37	887688
572.133	869.117	982043
572.527	869.83	783761
572.917	870.553	894459
573.303	871.29	988310
573.693	872.043	1.16288e+06
574.083	872.773	1.1264e+06
574.473	873.463	953598
574.86	874.147	934147
575.247	874.837	1.05387e+06
575.633	875.553	918890
576.017	876.263	1.02246e+06
576.403	876.937	995706
576.787	877.61	864720
577.17	878.297	938109
577.55	879.007	896397
577.93	879.717	855184
578.31	880.397	897411
578.69	881.057	967874
579.067	881.703	886196
579.447	882.357	947319
579.823	883.03	982691
580.203	883.713	863404
580.58	884.38	742355
580.96	885.033	715267
581.337	885.707	866815
581.713	886.383	983938
582.097	887.06	821399
582.477	887.723	992671
582.853	888.37	948113
583.237	889.03	970033
583.617	889.713	921100
583.993	890.403	890383
584.373	891.073	664066
584.75	891.727	836257
585.133	892.393	898639
585.543	893.053	941043
585.99	893.71	965964
586.447	894.38	973991
586.91	895.037	886005
587.37	895.677	1.04662e+06
587.83	896.31	1066968
588.29	896.983	955036
588.773	897.717	1.01163e+06
589.307	898.473	892904
589.823	899.193	994289
590.327	899.88	925681
590.813	900.573	1044609
591.28	901.263	1.00366e+06
591.73	901.947	881400
592.167	902.603	1.03853e+06
592.597	903.247	993055
593.017	903.883	1.05961e+06
593.43	904.523	882950
593.84	905.167	935588
594.267	905.803	1.08429e+06
594.703	906.43	1.07007e+06
595.143	907.057	889017
595.597	907.693	1036658
596.053	908.33	871990
596.513	908.99	1061230
596.997	909.63	1198784
597.493	910.257	1.04624e+06
598.04	910.88	877100
598.593	911.5	1.15987e+06
599.13	912.127	951418
599.67	912.747	938580
600.197	913.357	1.13705e+06
600.713	913.957	1.04273e+06
601.207	914.55	963981
601.663	915.143	1.00753e+06
602.123	915.737	699238
602.597	916.333	970723
603.073	916.923	1.07251e+06
603.563	917.507	1.15786e+06
604.063	918.093	981275
604.573	918.697	1046236
605.05	919.313	915478
605.547	919.95	812141
606.033	920.59	1.02245e+06
606.503	921.21	734633
606.987	921.823	804274
607.457	922.453	824721
607.903	923.087	968359
608.353	923.733	826567
608.803	924.37	957640
609.243	925.003	915320
609.69	925.64	915263
610.147	926.29	909642
610.593	926.94	793224
611.053	927.587	1.00659e+06
611.5	928.21	977489
611.947	928.827	983816
612.39	929.44	951695
612.823	930.057	967397
613.263	930.677	902499
613.703	931.3	719682
614.137	931.923	848484
614.58	932.543	874097
615.03	933.167	786353
615.467	933.803	797273
615.917	934.443	1.03122e+06
616.36	935.077	855409
616.793	935.7	1.0293e+06
617.233	936.323	1.01069e+06
617.667	936.967	1.06098e+06
618.093	937.633	979063
618.523	938.283	898285
618.95	938.933	891360
619.373	939.58	696443
619.797	940.257	822773
620.227	940.947	694238
620.65	941.63	1.17127e+06
621.07	942.293	673934
621.493	942.967	818757
621.913	943.66	861592
622.33	944.383	708403
622.747	945.087	764234
623.16	945.763	974514
623.57	946.427	910127
623.983	947.11	962939
624.393	947.81	757604
624.8	948.527	833712
625.243	949.253	1.00288e+06
625.677	949.96	953500
626.113	950.647	841128
626.56	951.337	1.08827e+06
627.02	952.033	1.02356e+06
627.487	952.777	978818
627.937	953.503	749002
628.383	954.227	1.09967e+06
628.833	955.003	808705
629.273	955.83	842184
629.723	956.607	835824
630.163	957.323	808904
630.597	958.017	714663
631.04	958.703	937446
631.477	959.403	629390
631.917	960.123	755370
632.353	960.83	1.26122e+06
632.78	961.537	894601
633.22	962.27	777904
633.657	963.027	919525
634.087	963.757	920647
634.52	964.453	892465
634.95	965.16	887125
635.377	965.883	961722
635.803	966.627	832695
636.223	967.36	903679
636.647	968.07	835437
637.067	968.757	759479
637.483	969.47	845618
637.903	970.237	909029
638.317	971.037	1.1407e+06
638.733	971.803	934495
639.157	972.57	746946
639.583	973.387	947344
640.003	974.207	856277
640.427	974.953	1.02553e+06
640.847	975.677	957357
641.273	976.397	1.04902e+06
641.697	977.12	859203
642.133	977.843	989830
642.567	978.547	914969
642.997	979.243	875463
643.43	979.943	726013
643.857	980.687	940784
644.287	981.46	1055964
644.72	982.19	932711
645.15	982.907	1.00324e+06
645.583	983.637	855704
646.023	984.38	739665
646.457	985.11	820213
646.893	985.807	794833
647.333	986.487	844207
647.77	987.173	871323
648.213	987.877	791818
648.657	988.613	1.09508e+06
649.103	989.317	1.12735e+06
649.54	990.017	855242
649.973	990.71	946984
650.417	991.41	812962
650.853	992.107	740013
651.287	992.78	859435
651.72	993.45	719433
652.153	994.143	843200
652.58	994.863	837987
653.007	995.587	812492
653.437	996.28	833654
653.857	996.957	942287
654.283	997.647	769915
654.7	998.36	836348
655.12	999.077	919977
655.537	999.77	613446
655.95	1000.45	656869
656.373	1001.13	627994
656.793	1001.84	1.00565e+06
657.217	1002.58	872335
657.643	1003.31	999868
658.08	1004.01	607308
658.503	1004.72	656236
658.933	1005.47	718078
659.36	1006.32	693261
659.783	1007.08	969404
660.207	1007.82	567678
660.63	1008.59	701408
661.053	1009.37	656112
661.477	1010.12	626496
661.9	1010.82	794284
662.323	1011.53	672235
662.743	1012.25	684552
663.163	1013.01	683478
663.583	1013.75	702613
664	1014.46	692786
664.417	1015.18	627980
664.83	1015.9	629975
665.243	1016.66	464384
665.653	1017.38	768513
666.06	1018.11	708904
666.467	1018.88	784358
666.867	1019.65	558157
667.267	1020.43	616371
667.663	1021.14	900569
668.06	1021.83	856233
668.453	1022.53	936374
668.847	1023.25	656634
669.24	1024.09	745611
669.63	1024.93	879116
670.013	1025.67	628726
670.4	1026.36	734337
670.783	1027.06	1.0573e+06
671.163	1027.81	787523
671.543	1028.62	644985
671.923	1029.38	700190
672.297	1030.11	790126
672.673	1030.88	749879
673.053	1031.68	617016
673.427	1032.5	677016
673.8	1033.25	938088
674.17	1033.99	726662
674.537	1034.75	461964
674.907	1035.53	622494
675.27	1036.36	797200
675.637	1037.09	756563
676.003	1037.81	669803
676.37	1038.53	665934
676.737	1039.27	772796
677.1	1040.01	837594
677.463	1040.77	627829
677.827	1041.62	544955
678.19	1042.48	1.00403e+06
678.557	1043.24	1.14806e+06
678.92	1043.99	835904
679.283	1044.73	807806
679.647	1045.46	856041
680.01	1046.16	745938
680.373	1046.89	817625
680.74	1047.63	701357
681.117	1048.36	884731
681.503	1049.07	583011
681.897	1049.79	747007
682.283	1050.54	603865
682.667	1051.3	592331
683.047	1052.02	865050
683.43	1052.73	946461
683.813	1053.44	824735
684.197	1054.16	701549
684.577	1054.89	815015
684.957	1055.61	782528
685.333	1056.31	854673
685.71	1057.05	830439
686.087	1057.86	692637
686.46	1058.72	905440
686.833	1059.5	871443
687.207	1060.21	977727
687.58	1060.91	884296
687.95	1061.62	699788
688.32	1062.38	747990
688.693	1063.16	774556
689.063	1063.89	873922
689.433	1064.6	700936
689.807	1065.32	652302
690.177	1066.07	781817
690.547	1066.83	858126
690.917	1067.57	882707
691.287	1068.31	970290
691.66	1069.07	956574
692.027	1069.83	760651
692.393	1070.57	877311
692.76	1071.27	811715
693.123	1071.95	682167
693.49	1072.66	735754
693.857	1073.41	851304
694.223	1074.17	860792
694.593	1074.89	945644
694.96	1075.6	990769
695.333	1076.34	790124
695.703	1077.1	1.04915e+06
696.08	1077.84	1.06826e+06
696.47	1078.57	890788
696.877	1079.3	779346
697.31
697.77
698.247
698.73
699.2
699.66
700.127
700.587
701.05
701.507
701.95
702.407
702.87
703.327
703.78
704.23
704.677
705.117
705.55
705.99
706.437
706.89
707.333
707.783
708.223
708.663
709.097
709.527
709.97
710.41
710.847
711.28
711.72
712.167
712.597
713.043
713.493
713.94
714.387
714.833
715.283
715.72
716.153
716.583
717.007
717.43
717.847
718.263
718.673
719.08
719.487
719.887
720.29
720.687
721.083
721.477
721.867
722.263
722.673
723.083
723.507
723.937
724.377
724.823
725.273
725.71
726.143
726.583
727.013
727.45
727.893
728.333
728.777
729.217
729.66
730.1
730.537
730.97
731.407
731.837
732.277
732.72
733.167
733.607
734.053
734.5
734.95
735.39
735.847
736.297
736.75
737.21
737.673
738.13
738.573
739.02
739.47
739.907
740.353
740.803
741.24
741.687
742.137
742.59
743.03
743.48
743.93
744.377
744.817
745.257
745.693
746.127
746.56
746.983
747.41
747.833
748.25
748.673
749.09
749.503
749.92
750.33
750.747
751.16
751.587
752.02
752.457
752.89
753.323
753.76
754.193
754.633
755.077
755.52
755.967
756.407
756.843
757.283
757.723
758.153
758.583
759.017
759.44
759.873
760.3
760.727
761.153
761.58
762.01
762.437
762.867
763.29
763.717
764.14
764.563
764.987
765.41
765.837
766.26
766.683
767.103
767.53
767.957
768.38
768.803
769.223
769.643
770.077
770.507
770.94
771.387
771.817
772.25
772.687
773.123
773.55
773.983
774.42
774.857
775.287
775.72
776.15
776.577
777
777.427
777.847
778.263
778.677
779.093
779.51
779.92
780.333
780.76
781.18
781.613
782.043
782.473
782.903
783.33
783.757
784.187
784.613
785.033
785.457
785.877
786.293
786.707
787.12
787.533
787.943
788.353
788.76
789.17
789.58
789.99
790.4
790.81
791.22
791.63
792.04
792.453
792.863
793.273
793.683
794.1
794.517
794.93
795.35
795.773
796.193
796.613
797.033
797.457
797.883
798.303
798.727
799.15
799.57
800
800.427
800.853
801.283
801.71
802.137
802.563
802.99
803.413
803.837
804.257
804.68
805.103
805.527
805.95
806.373
806.8
807.227
807.66
808.09
808.52
808.95
809.38
809.81
810.237
810.66
811.083
811.503
811.92
812.343
812.77
813.193
813.617
814.043
814.47
814.903
815.33
815.763
816.2
816.633
817.067
817.51
817.947
818.377
818.82
819.263
819.7
820.143
820.583
821.02
821.457
821.893
822.327
822.757
823.187
823.61
824.033
824.453
824.87
825.293
825.72
826.15
826.58
827.02
827.453
827.887
828.32
828.753
829.187
829.613
830.04
830.463
830.88
831.297
831.71
832.117
832.523
832.927
833.33
833.727
834.123
834.517
834.907
835.297
835.683
836.077
836.487
836.913
837.347
837.773
838.207
838.64
839.07
839.503
839.937
840.363
840.787
841.203
841.617
842.027
842.433
842.837
843.24
843.637
844.033
844.43
844.823
845.213
845.61
846
846.393
846.79
847.183
847.59
848.013
848.443
848.873
849.31
849.75
850.19
850.64
851.08
851.527
851.973
852.413
852.853
853.3
853.743
854.183
854.63
855.083
855.533
855.983
856.423
856.86
857.303
857.74
858.177
858.607
859.033
859.46
859.883
860.307
[truncated: 507 more rows]

## Sheet: 275
fR	mR	mRMS
0.053	0.59	184633
0.467	1.65	165129
0.883	2.65	170127
1.307	3.72	188262
1.737	4.813	186935
2.183	5.83	158136
2.627	6.873	188869
3.07	8.003	187240
3.523	9.053	164360
3.99	10.07	187717
4.48	11.147	190346
4.97	12.243	197110
5.46	13.27	138820
5.95	14.293	197882
6.45	15.35	181521
6.947	16.383	159443
7.453	17.383	186375
7.957	18.45	170471
8.457	19.543	156046
8.953	20.557	170647
9.46	21.613	192932
9.967	22.703	195644
10.473	23.697	151823
10.99	24.677	196145
11.493	25.72	191522
11.997	26.753	164142
12.49	27.72	204736
12.98	28.74	212869
13.473	29.81	201885
13.97	30.87	165091
14.46	31.88	191319
14.933	32.97	190261
15.4	34.06	175018
15.873	35.1	204532
16.343	36.17	196534
16.817	37.273	204416
17.3	38.34	159581
17.803	39.39	190367
18.307	40.473	183924
18.817	41.543	178780
19.36	42.597	164590
19.893	43.63	187804
20.4	44.707	184060
20.913	45.817	188267
21.43	46.85	167303
21.943	47.9	202563
22.433	48.987	178685
22.92	50.01	173034
23.41	51.053	216527
23.893	52.117	180509
24.37	53.17	185732
24.843	54.18	208188
25.333	55.247	190941
25.83	56.267	172027
26.317	57.243	199427
26.797	58.327	207242
27.29	59.36	203937
27.787	60.317	177509
28.27	61.303	190683
28.753	62.433	184511
29.25	63.463	183767
29.73	64.457	197381
30.21	65.553	185264
30.703	66.65	174024
31.2	67.673	197311
31.68	68.76	199673
32.17	69.82	171068
32.67	70.857	198496
33.173	71.943	171852
33.667	73.01	169246
34.15	74.017	186772
34.623	75.113	181174
35.103	76.2	166878
35.583	77.207	161544
36.05	78.233	190292
36.513	79.317	185126
36.99	80.38	162868
37.467	81.377	190745
37.94	82.457	197764
38.41	83.547	164643
38.897	84.557	190009
39.387	85.663	201229
39.873	86.763	180068
40.357	87.78	174435
40.853	88.827	195255
41.347	89.947	186043
41.83	91.017	174323
42.323	92.05	193060
42.81	93.19	208332
43.28	94.343	183988
43.753	95.43	148082
44.237	96.533	181750
44.717	97.707	173798
45.19	98.787	167376
45.67	99.867	213310
46.15	100.993	213132
46.63	102.063	168650
47.113	103.097	195010
47.593	104.237	203281
48.07	105.303	182543
48.553	106.313	192592
49.047	107.377	219166
49.53	108.44	192947
50.013	109.447	170406
50.507	110.517	219065
51	111.623	182295
51.48	112.7	164038
51.97	113.723	193642
52.453	114.823	195396
52.933	115.92	171091
53.4	116.927	205165
53.863	117.98	209976
54.33	119.083	180591
54.797	120.1	189167
55.257	121.16	218212
55.727	122.233	212424
56.193	123.247	178131
56.653	124.277	193683
57.12	125.37	202962
57.6	126.41	184388
58.08	127.41	197255
58.55	128.523	206621
59.037	129.63	199331
59.523	130.67	157086
59.997	131.693	198864
60.49	132.81	191953
60.987	133.92	182998
61.473	134.937	162410
61.973	135.993	213852
62.463	137.107	183898
62.947	138.16	165909
63.433	139.19	188115
63.917	140.307	177815
64.393	141.393	169713
64.87	142.417	181731
65.34	143.523	195468
65.823	144.587	205033
66.313	145.593	179914
66.79	146.62	195632
67.263	147.717	179131
67.747	148.783	170943
68.227	149.79	170942
68.693	150.86	201370
69.18	151.947	190341
69.673	152.94	170860
70.15	153.93	204177
70.647	154.963	178993
71.127	155.953	169812
71.6	156.853	192660
72.073	157.9	205519
72.533	158.983	193988
72.997	160.01	150417
73.453	161.033	202685
73.903	162.09	188082
74.353	163.117	160490
74.803	164.087	181568
75.25	165.17	194125
75.697	166.243	183509
76.143	167.24	163797
76.593	168.223	210871
77.057	169.327	196004
77.53	170.393	182297
77.997	171.387	170872
78.467	172.457	202280
78.947	173.517	187478
79.437	174.527	178994
79.93	175.52	188092
80.417	176.58	196711
80.91	177.673	183339
81.403	178.677	183513
81.903	179.693	227322
82.383	180.76	187938
82.863	181.763	170112
83.357	182.737	200451
83.867	183.77	219161
84.367	184.823	184711
84.863	185.823	185964
85.377	186.84	212712
85.887	187.893	183484
86.383	188.937	175327
86.893	189.867	180418
87.407	190.9	212105
87.91	191.893	200335
88.4	192.807	158141
88.897	193.653	195359
89.393	194.597	234777
89.893	195.59	190169
90.373	196.547	177364
90.853	197.443	196334
91.343	198.447	221771
91.843	199.49	198051
92.327	200.463	183023
92.8	201.397	210547
93.28	202.427	205175
93.757	203.443	175281
94.223	204.357	204437
94.683	205.343	209014
95.153	206.347	214426
95.633	207.36	201114
96.113	208.29	198962
96.59	209.283	194608
97.08	210.383	193199
97.583	211.457	176389
98.097	212.39	209608
98.587	213.38	223847
99.087	214.473	190622
99.593	215.513	164309
100.103	216.453	202472
100.6	217.47	200141
101.09	218.53	176795
101.59	219.447	154870
102.087	220.313	227037
102.567	221.273	244138
103.037	222.267	229985
103.527	223.223	189808
104.02	224.117	180843
104.493	225.197	189670
104.98	226.287	190710
105.477	227.233	160184
105.96	228.29	190205
106.45	229.357	193461
106.927	230.327	156327
107.4	231.28	190239
107.867	232.297	165625
108.33	233.263	162818
108.787	234.18	252226
109.243	235.173	214262
109.697	236.2	139642
110.143	237.137	163626
110.59	238.06	197161
111.03	239.12	192463
111.467	240.083	175676
111.903	241.007	186045
112.333	242.083	193874
112.76	243.16	147960
113.187	244.01	186260
113.607	244.943	190892
114.03	246.09	197584
114.45	246.927	179626
114.87	247.777	227546
115.287	248.967	210175
115.7	249.99	154023
116.11	251.02	205910
116.523	252.087	164864
116.947	253.127	183009
117.373	254.16	222575
117.817	255.233	201144
118.26	256.293	164936
118.71	257.343	159687
119.187	258.387	234877
119.673	259.5	201005
120.143	260.54	216441
120.617	261.597	226417
121.09	262.7	201163
121.567	263.713	207137
122.04	264.787	204352
122.507	265.883	160962
122.97	266.91	171848
123.443	267.887	184486
123.917	268.93	210493
124.38	269.947	196356
124.83	270.903	200446
125.277	271.987	212684
125.727	273.07	199137
126.177	274.04	220696
126.627	275.097	235935
127.07	276.193	188023
127.517	277.143	197531
127.977	277.877	229708
128.437	279.09	240268
128.897	280.133	208746
129.377	281.12	208396
129.843	282.08	239210
130.303	283.203	200834
130.783	284.28	179323
131.25	285.31	202225
131.713	286.423	195006
132.187	287.527	177444
132.643	288.55	183623
133.097	289.637	201169
133.553	290.71	192208
134.017	291.75	145077
134.473	292.7	209757
134.93	293.57	196210
135.397	294.83	190336
135.86	295.847	172375
136.31	296.91	206408
136.767	297.983	195241
137.23	299.04	151362
137.693	300.037	216688
138.153	301.187	194260
138.62	302.28	175631
139.097	303.287	180286
139.577	304.367	218820
140.047	305.467	192045
140.517	306.53	161268
140.993	307.537	186654
141.457	308.623	212723
141.917	309.663	190696
142.383	310.64	201777
142.847	311.7	216165
143.32	312.793	191583
143.793	313.803	187824
144.28	314.827	203021
144.75	315.963	206969
145.227	317.017	170821
145.707	318.013	177496
146.173	319.087	196709
146.65	320.14	196450
147.13	321.053	170154
147.597	321.937	222098
148.077	323	190323
148.543	324.127	178458
149.023	325.14	170281
149.507	326.233	206267
149.98	327.31	177070
150.463	328.32	141724
150.943	329.327	199508
151.417	330.437	176619
151.907	331.483	147099
152.383	332.487	167451
152.87	333.603	180997
153.353	334.7	158533
153.823	335.723	154666
154.31	336.717	251530
154.79	337.807	242758
155.257	338.943	218839
155.727	340.087	190847
156.21	341.217	180429
156.68	342.303	158374
157.147	343.367	195014
157.63	344.48	186883
158.1	345.633	179078
158.577	346.737	164457
159.047	347.81	192238
159.503	348.953	180159
159.957	350.11	161648
160.41	351.22	166445
160.857	352.27	170481
161.3	353.423	176733
161.743	354.56	185309
162.177	355.61	152861
162.61	356.64	180208
163.06	357.747	179749
163.507	358.857	164051
163.963	359.85	178206
164.423	360.95	249748
164.893	362.047	230989
165.373	363.123	195988
165.853	364.123	236567
166.36	365.22	267577
166.863	366.303	234476
167.367	367.307	211195
167.86	368.357	261411
168.36	369.433	234279
168.853	370.493	208577
169.343	371.49	230263
169.833	372.583	253486
170.327	373.68	238492
170.81	374.68	239007
171.293	375.717	265503
171.793	376.803	254834
172.293	377.85	185299
172.78	378.813	249031
173.253	379.887	321011
173.727	380.983	254160
174.203	381.98	256818
174.663	382.99	307552
175.133	384.05	332202
175.597	385.15	228605
176.067	386.187	207274
176.53	387.16	259239
176.993	388.237	268928
177.46	389.32	268428
177.93	390.307	219920
178.407	391.327	300736
178.873	392.383	273918
179.333	393.45	229047
179.787	394.477	222633
180.24	395.557	269487
180.683	396.667	233348
181.133	397.723	220356
181.593	398.733	257736
182.05	399.823	248325
182.51	400.907	233207
182.96	401.91	221026
183.41	402.887	271950
183.863	403.98	257498
184.317	405.083	233631
184.77	406.117	234193
185.22	407.08	246001
185.673	408.123	256830
186.133	409.21	248044
186.59	410.263	252168
187.043	411.25	272438
187.497	412.35	273112
187.953	413.477	267585
188.407	414.54	255092
188.857	415.523	271903
189.317	416.643	256828
189.787	417.73	235666
190.247	418.79	226800
190.72	419.79	264150
191.207	420.927	291116
191.677	422.03	253088
192.157	423.067	220490
192.657	424.083	274267
193.137	425.177	278632
193.623	426.297	249115
194.097	427.297	259624
194.573	428.367	287395
195.043	429.487	267854
195.517	430.55	247554
195.973	431.557	252413
196.433	432.65	308620
196.887	433.733	279286
197.333	434.783	209133
197.78	435.803	288725
198.22	436.887	258017
198.657	437.94	236477
199.09	438.917	250587
199.527	439.967	279033
199.963	441.033	248312
200.393	442.07	246649
200.827	443.01	252789
201.26	444.027	282011
201.693	445.043	239173
202.137	446.07	246633
202.593	447.04	240458
203.047	448.057	252416
203.503	449.153	258863
203.947	450.24	211402
204.387	451.227	228941
204.823	452.257	285577
205.257	453.357	254098
205.683	454.443	225351
206.107	455.48	252893
206.527	456.587	270760
206.943	457.69	234221
207.357	458.74	218814
207.777	459.7	268254
208.193	460.82	256477
208.607	461.883	237433
209.013	462.92	237246
209.417	463.867	270801
209.823	464.967	249699
210.223	466.007	238344
210.62	466.987	241359
211.017	468.033	259844
211.41	469.097	242322
211.803	470.12	222304
212.197	471.11	261702
212.587	472.163	270398
212.977	473.247	242465
213.363	474.213	245063
213.747	475.25	274704
214.13	476.35	239264
214.513	477.39	227016
214.893	478.327	275460
215.277	479.347	268229
215.653	480.357	275634
216.033	481.253	235935
216.41	482.157	320715
216.783	483.267	251824
217.157	484.32	251039
217.533	485.33	239520
217.903	486.307	293549
218.28	487.397	260470
218.653	488.457	251970
219.027	489.367	248369
219.4	490.303	294951
219.77	491.313	268081
220.137	492.34	234476
220.503	493.227	252795
220.873	494.213	303576
221.237	495.247	268728
221.6	496.21	222976
221.967	497.073	291144
222.337	498.04	307322
222.71	499.053	281510
223.08	500.033	231707
223.447	500.93	272750
223.813	501.907	281423
224.177	502.887	277801
224.547	503.89	255954
224.913	504.773	296294
225.283	505.68	308810
225.653	506.637	249162
226.017	507.61	256795
226.38	508.493	202575
226.74	509.493	303813
227.1	510.54	248523
227.467	511.537	203047
227.823	512.453	254802
228.183	513.447	311497
228.543	514.497	270775
228.9	515.463	199501
229.253	516.343	247590
229.61	517.353	281410
229.96	518.337	231743
230.313	519.243	198079
230.667	520.147	262831
231.017	521.147	243582
231.37	522.16	226680
231.717	523.103	175347
232.073	523.99	237440
232.423	525.017	250440
232.777	526.083	216149
233.127	527.06	203581
233.477	527.923	206807
233.827	528.843	233179
234.18	529.783	231916
234.53	530.72	205183
234.88	531.577	210412
235.23	532.57	264499
235.58	533.65	235738
235.923	534.64	201590
236.27	535.533	237776
236.613	536.607	269040
236.96	537.67	233378
237.303	538.673	218502
237.647	539.54	250859
237.99	540.527	292193
238.333	541.583	266386
238.673	542.597	227068
239.017	543.523	266654
239.36	544.577	288404
239.7	545.74	227085
240.04	546.773	244623
240.383	547.833	286251
240.727	548.923	270533
241.067	550	231973
241.407	551	275884
241.75	552.1	248161
242.093	553.137	236001
242.437	554.13	262729
242.783	555.21	259591
243.133	556.337	241357
243.487	557.37	231352
243.837	558.383	259559
244.193	559.46	244453
244.553	560.517	239375
244.92	561.553	221732
245.297	562.523	278787
245.677	563.64	261793
246.07	564.757	254278
246.47	565.79	200134
246.887	566.763	262954
247.31	567.86	284372
247.74	568.987	255689
248.183	570.01	193987
248.633	570.967	229903
249.09	571.92	286823
249.557	573.073	242153
250.027	574.127	228683
250.503	575.127	259018
250.987	576.273	251831
251.473	577.367	199008
251.95	578.427	274016
252.43	579.57	240578
252.93	580.627	219421
253.437	581.65	278755
253.933	582.72	222471
254.417	583.77	210988
254.907	584.79	258942
255.4	585.86	233245
255.887	586.907	187664
256.367	587.88	260679
256.84	588.967	243419
257.317	590.01	224009
257.793	590.91	239509
258.273	591.873	250448
258.747	592.817	228440
259.207	593.713	208747
259.66	594.697	275958
260.113	595.84	254917
260.567	596.967	228585
261.02	598	289525
261.46	599.183	252487
261.887	600.293	254719
262.31	601.293	281878
262.737	602.357	296654
263.157	603.383	266425
263.58	604.377	318847
264.007	605.453	284684
264.437	606.497	264989
264.873	607.46	239081
265.313	608.563	297136
265.763	609.637	246909
266.22	610.587	241732
266.677	611.653	286557
267.13	612.717	292498
267.59	613.787	243952
268.05	614.763	259914
268.513	615.877	279337
268.97	616.97	292303
269.427	618	260395
269.887	618.98	227308
270.347	620.06	306019
270.817	621.14	291194
271.287	622.217	230804
271.757	623.243	313182
272.237	624.37	303347
272.717	625.527	242693
273.193	626.577	262473
273.673	627.703	252163
274.147	628.843	246745
274.62	629.927	229266
275.08	630.96	292276
275.543	632.08	264435
276.003	633.18	226282
276.467	634.193	253175
276.937	635.29	289821
277.407	636.357	272754
277.867	637.137	261321
278.33	638.367	283973
278.797	639.47	295439
279.263	640.513	243387
279.73	641.46	257463
280.197	642.483	309709
280.667	643.527	296318
281.143	644.563	234404
281.613	645.483	247149
282.077	646.633	294784
282.537	647.78	291427
282.983	648.843	249578
283.433	649.863	287504
283.883	650.997	293956
284.337	652.143	265162
284.793	653.24	231490
285.253	654.237	273353
285.717	655.34	284398
286.18	656.427	288418
286.643	657.433	253945
287.107	658.393	305373
287.563	659.51	282814
288.017	660.667	277536
288.477	661.71	233574
288.937	662.673	252689
289.393	663.787	296603
289.853	664.853	272440
290.31	665.88	215708
290.767	666.863	246951
291.223	667.943	301720
291.677	669.02	253778
292.123	670.05	238809
292.573	671.027	241992
293.023	672.067	312048
293.477	673.157	271449
293.927	674.223	225289
294.38	675.173	256961
294.833	676.233	286636
295.287	677.32	243957
295.74	678.327	225990
296.193	679.257	274011
296.65	680.277	280674
297.107	681.243	261754
297.57	682.11	258823
298.033	683.15	292726
298.497	684.18	243064
298.963	685.083	268017
299.423	686.18	270012
299.883	687.26	262386
300.34	688.243	236357
300.8	689.193	372573
301.263	690.2	286424
301.72	691.147	210618
302.18	691.97	281199
302.63	692.893	325964
303.09	693.877	284764
303.553	694.897	214142
304.017	695.79	269606
304.483	696.787	305287
304.95	697.867	276966
305.417	698.843	238581
305.887	699.733	287484
306.357	700.83	272581
306.82	701.927	239233
307.28	702.95	236413
307.743	704.03	270787
308.21	705.097	259828
308.677	706.097	243664
309.14	707.073	291868
309.607	708.147	305408
310.07	709.23	269358
310.537	710.247	220494
311.007	711.26	277998
311.477	712.303	280744
311.947	713.373	259602
312.417	714.337	269419
312.88	715.227	319462
313.34	716.317	288785
313.797	717.367	273050
314.26	718.413	229015
314.713	719.4	280513
315.173	720.447	229275
315.633	721.54	205389
316.093	722.583	178749
316.557	723.58	173195
317.02	724.61	212770
317.48	725.657	202867
317.953	726.687	164331
318.423	727.623	163668
318.89	728.52	207980
319.37	729.413	191270
319.853	730.353	162261
320.347	731.207	182329
320.837	732.173	212900
321.327	733.27	188935
321.813	734.343	179312
322.293	735.25	170782
322.773	736.173	210279
323.243	737.203	193189
323.713	738.233	181652
324.18	739.193	150231
324.65	740.037	206853
325.123	740.983	224976
325.597	741.953	208106
326.07	742.943	180313
326.55	743.84	206774
327.02	744.837	216197
327.49	745.913	194669
327.96	746.907	165457
328.43	747.8	205230
328.903	748.77	220465
329.373	749.843	187727
329.843	750.753	162043
330.307	751.607	202300
330.77	752.703	204285
331.233	753.847	196033
331.697	754.887	140560
332.153	755.813	198138
332.607	756.753	231030
333.06	757.69	198904
333.51	758.553	165547
333.957	759.38	254451
334.407	760.34	222225
334.863	761.28	185999
335.32	762.147	188737
335.783	763.047	226108
336.247	764.083	201490
336.71	765.193	193042
337.177	766.173	181800
337.637	767.007	192833
338.1	767.883	231179
338.563	768.86	201713
339.027	769.823	175867
339.497	770.717	188003
339.96	771.737	217084
340.427	772.87	198663
340.89	773.86	159427
341.357	774.817	185815
341.823	775.883	187818
342.29	776.957	183211
342.76	777.967	156145
343.23	778.917	196961
343.693	779.967	191456
344.163	781	182846
344.63	782.013	155342
345.093	782.977	165333
345.553	784.043	192117
346.02	785.08	176352
346.48	786.093	172597
346.947	787.007	181404
347.41	788.033	224599
347.877	789.073	193546
348.347	790.017	153395
348.82	790.86	155532
349.29	791.783	213410
349.763	792.78	194177
350.233	793.737	152781
350.703	794.637	182732
351.173	795.773	202438
351.64	796.927	202944
352.113	798.017	183662
352.583	799.007	220682
353.057	800.053	210495
353.527	801.123	196435
354	802.103	166735
354.47	803.113	233975
354.94	804.163	191434
355.407	805.2	181438
355.873	806.173	192387
356.343	807.263	226125
356.81	808.377	170502
357.273	809.397	169554
357.733	810.41	200924
358.193	811.46	199899
358.65	812.557	183447
359.103	813.627	147549
359.553	814.627	159394
360.017	815.757	183269
360.467	816.86	182584
360.92	817.857	143184
361.373	818.83	186938
361.83	819.903	189731
362.287	821.003	190063
362.753	822.027	162451
363.217	823.083	203962
363.687	824.17	195304
364.16	825.2	185803
364.633	826.243	189760
365.107	827.323	183988
365.577	828.383	154379
366.047	829.497	194658
366.517	830.66	181032
366.983	831.737	156494
367.447	832.747	181859
367.91	833.87	198716
368.367	834.99	183015
368.827	836.103	171444
369.28	837.13	193501
369.74	838.283	190448
370.197	839.407	191557
370.657	840.45	169218
371.117	841.477	194086
371.58	842.57	197978
372.043	843.603	173223
372.503	844.583	192662
372.97	845.66	214789
373.44	846.837	187069
373.917	848.007	163486
374.407	848.963	188449
374.903	849.997	213802
375.393	851.16	187688
375.867	852.127	184788
376.33	853.013	243571
376.787	854.077	207798
377.233	855.147	178032
377.677	856.073	166213
378.113	857.07	211361
378.547	858.223	193947
378.977	859.29	169910
379.397	860.313	206416
379.817	861.443	194146
380.237	862.527	163862
380.65	863.52	182417
381.06	864.587	220623
381.467	865.67	185172
381.87	866.703	162324
382.273	867.673	199474
382.67	868.737	215631
383.07	869.823	169512
383.467	870.763	197811
383.867	871.797	213290
384.263	872.837	211002
384.657	873.85	162444
385.047	874.723	165066
385.437	875.633	242471
385.827	876.667	212503
386.217	877.643	153081
386.607	878.507	190453
387	879.477	212086
387.393	880.46	191056
387.793	881.403	165498
388.2	882.28	172948
388.613	883.217	244180
389.033	884.247	209795
389.467	885.307	157919
389.907	886.21	213348
390.353	887.29	206147
390.8	888.433	210119
391.257	889.463	154172
391.71	890.467	207420
392.167	891.433	228778
392.62	892.397	173175
393.083	893.303	177465
393.537	894.187	218167
393.99	895.16	199873
394.447	896.15	205929
394.893	897.11	156241
395.347	898.007	177153
395.803	898.997	220388
396.26	900.18	183604
396.717	901.203	168996
397.177	902.163	176475
397.643	903.143	195620
398.113	904.097	213574
398.587	904.99	167852
399.053	905.79	200440
399.517	906.607	201122
399.983	907.553	224318
400.45	908.51	185660
400.92	909.46	152871
401.393	910.343	208268
401.87	911.34	226152
402.343	912.437	205876
402.813	913.457	162690
403.283	914.353	203693
403.75	915.313	199135
404.217	916.317	202163
404.683	917.3	180678
405.143	918.143	193490
405.607	919.053	232461
406.07	919.993	200370
406.537	920.977	164958
407.007	921.873	181423
407.473	922.827	214822
407.947	923.85	188961
408.41	924.83	182837
408.883	925.743	164816
409.353	926.683	220262
409.823	927.697	239306
410.297	928.677	186934
410.777	929.543	196846
411.253	930.507	196513
411.723	931.457	195976
412.197	932.383	188850
412.673	933.28	165850
413.153	934.17	207410
413.63	935.15	216793
414.117	936.123	179962
414.607	937.003	174407
415.093	937.907	215563
415.577	938.85	182803
416.06	939.823	179626
416.543	940.693	164019
417.027	941.677	210941
417.507	942.67	198198
417.983	943.663	164333
418.457	944.55	186841
418.933	945.55	197965
419.407	946.557	183079
419.877	947.537	162409
420.35	948.413	191613
420.827	949.327	207454
421.31	950.253	210438
421.79	951.19	169969
422.277	952.043	182265
422.76	952.923	218300
423.243	953.987	208364
423.72	954.96	153665
424.193	955.827	204242
424.663	956.857	222914
425.13	958.013	197220
425.597	959	168717
426.063	959.887	202461
426.537	960.847	210254
427.02	961.85	179876
427.497	962.753	174907
427.977	963.76	215369
428.457	964.85	183185
428.933	966.013	156502
429.407	967.06	215064
429.877	968.14	202782
430.34	969.203	179547
430.797	970.263	182976
431.25	971.197	173430
431.697	972.227	199606
432.14	973.297	202128
432.583	974.34	177304
433.023	975.287	191306
433.467	976.363	196735
433.91	977.433	194676
434.357	978.453	164791
434.817	979.427	238552
435.287	980.51	206766
435.76	981.577	179834
436.24	982.587	199809
436.723	983.677	203920
437.21	984.767	206958
437.697	985.813	165745
438.177	986.8	205559
438.657	987.883	205963
439.133	988.89	178302
439.61	989.763	182964
440.08	990.757	210771
440.55	991.747	210538
441.013	992.723	189041
441.477	993.577	189909
441.94	994.52	231296
442.407	995.507	230984
442.873	996.523	197780
443.34	997.44	200988
443.803	998.447	211302
444.267	999.647	215708
444.727	1000.66	148575
445.19	1001.72	220161
445.653	1002.77	181531
446.113	1003.76	176477
446.577	1004.75	205546
447.033	1005.81	218602
447.503	1006.88	154961
447.98	1007.87	210644
448.453	1008.91	203796
448.927	1009.97	211743
449.397	1010.93	185541
449.867	1012.01	178063
450.333	1013.08	192520
450.803	1014.06	167376
451.27	1015.07	195359
451.733	1016.15	193367
452.193	1017.26	158021
452.657	1018.28	191653
453.117	1019.43	217528
453.573	1020.54	195889
454.03	1021.6	148399
454.487	1022.65	192753
454.947	1023.77	226195
455.407	1024.89	153499
455.873	1025.94	184777
456.337	1027.07	184064
456.813	1028.2	175762
457.293	1029.27	184058
457.777	1030.36	205522
458.26	1031.51	192906
458.743	1032.64	180549
459.223	1033.78	154520
459.7	1034.87	223657
460.173	1035.98	186995
460.65	1037.09	158798
461.123	1038.13	216384
461.597	1039.21	201125
462.07	1040.28	177291
462.54	1041.34	203102
463.01	1042.45	209166
463.48	1043.56	207406
463.95	1044.58	189548
464.42	1045.66	227376
464.89	1046.74	192740
465.357	1047.82	178103
465.823	1048.85	196998
466.29	1050.02	227984
466.76	1051.15	166906
467.23	1052.18	201333
467.693	1053.3	194663
468.157	1054.47	201921
468.62	1055.58	179375
469.083	1056.6	168058
469.543	1057.75	204849
470.003	1058.91	189295
470.467	1059.97	181880
470.933	1060.98	241765
471.403	1062.14	216829
471.877	1063.25	183955
472.34	1064.3	185981
472.797	1065.44	232756
473.25	1066.57	211244
473.7	1067.66	166887
474.143	1068.67	191817
474.59	1069.79	219996
475.033	1070.87	172785
475.477	1071.89	231380
475.923	1072.99	217614
476.373	1074.14	195731
476.823	1075.17	161649
477.277	1076.18	214118
477.727	1077.24	221523
478.177	1078.32	175271
478.63	1079.27	186989
479.087
479.543
480.003
480.463
480.92
481.38
481.837
482.297
482.753
483.207
483.66
484.107
484.557
485.003
485.447
485.893
486.337
486.78
487.23
487.673
488.123
488.573
489.027
489.483
489.943
490.41
490.87
491.327
491.787
492.247
492.703
493.157
493.613
494.07
494.527
494.983
495.447
495.907
496.367
496.827
497.28
497.733
498.183
498.633
499.087
499.54
499.993
500.457
500.92
501.383
501.85
502.317
502.783
503.25
503.717
504.183
504.65
505.12
505.587
506.053
506.523
506.993
507.46
507.927
508.393
508.853
509.303
509.75
510.19
510.627
511.057
511.487
511.913
512.333
512.75
513.167
513.573
513.98
514.387
514.79
515.193
515.593
515.99
516.387
516.783
517.183
517.583
517.99
518.4
518.823
519.253
519.687
520.12
520.553
520.993
521.433
521.877
522.32
522.773
523.22
523.677
524.127
524.573
525.023
525.473
525.923
526.373
526.827
527.287
527.747
528.21
528.677
529.147
529.61
530.077
530.543
531
531.46
531.91
532.367
532.82
533.277
533.747
534.223
534.707
535.197
535.69
536.183
536.68
537.173
537.657
538.133
538.607
539.08
539.553
540.02
540.48
540.943
541.41
541.877
542.35
542.827
543.31
543.787
544.27
544.75
545.233
545.707
546.187
546.663
547.143
547.62
548.093
548.57
549.05
549.537
550.03
550.52
551.007
551.493
551.977
552.457
552.943
553.43
553.923
554.42
554.92
555.417
555.92
556.42
556.92
557.42
557.92
558.427
558.933
559.427
559.92
560.41
560.9
561.393
561.89
562.383
562.873
563.363
563.853
564.343
564.833
565.327
565.817
566.307
566.787
567.263
567.737
568.2
568.66
569.117
569.577
570.04
570.51
570.983
571.463
571.95
572.433
572.917
573.397
573.873
574.347
574.82
575.29
575.76
576.23
576.697
577.163
577.62
578.08
578.54
579.003
579.467
579.933
580.407
580.883
581.367
581.847
582.333
582.813
583.297
583.773
584.25
584.73
585.21
585.687
586.16
586.633
587.107
587.577
588.047
588.52
588.99
589.467
589.96
590.457
590.947
591.433
591.92
592.403
592.88
593.363
593.847
594.327
594.803
595.277
595.75
596.217
596.69
597.16
597.637
598.113
598.593
599.077
599.56
600.047
600.527
601.003
601.473
601.943
602.413
602.877
603.34
603.803
604.26
604.717
605.177
605.637
606.097
606.553
607.013
607.477
607.94
608.403
608.863
609.32
609.777
610.237
610.703
611.173
611.643
612.12
612.6
613.087
613.573
614.063
614.547
615.03
615.51
615.99
616.463
616.937
617.407
617.877
618.35
618.823
619.297
619.77
620.243
620.717
621.193
621.67
622.147
622.62
623.1
623.583
624.067
624.55
625.03
625.513
625.997
626.477
626.957
627.433
627.91
628.383
628.857
629.327
629.803
630.277
630.75
631.22
631.69
632.16
632.63
633.1
633.573
634.053
634.537
635.02
635.507
635.993
636.477
636.963
637.447
637.937
638.423
638.913
639.407
639.897
640.387
640.87
641.35
641.827
642.303
642.777
643.257
643.747
644.233
644.72
645.213
645.707
646.203
646.7
647.197
647.693
648.187
648.68
649.17
649.657
650.143
650.63
651.117
651.603
652.09
652.573
653.063
653.553
654.043
654.537
655.027
655.513
655.997
656.483
656.97
657.463
657.95
658.44
658.92
659.4
659.88
660.363
660.85
661.337
661.82
662.307
662.8
663.29
663.783
664.28
664.777
665.273
665.767
666.27
666.763
667.257
667.747
668.23
668.72
669.207
669.69
670.177
670.66
671.15
671.637
672.127
672.617
673.103
673.587
674.073
674.553
675.033
675.513
675.993
676.473
676.947
677.43
677.907
678.393
678.88
679.363
679.85
680.33
680.81
681.287
681.77
682.26
682.743
683.233
683.73
684.237
684.743
685.25
685.747
686.243
686.733
687.217
687.697
688.173
688.65
689.13
689.61
690.093
690.577
691.067
691.557
692.05
692.537
693.03
693.52
694.013
694.503
694.993
695.48
695.967
696.457
696.947
697.437
697.93
698.423
698.917
699.407
699.903
700.397
700.89
701.38
701.877
702.367
702.853
703.337
703.82
704.303
704.78
705.26
705.74
706.223
706.713
707.21
707.703
708.203
708.7
709.203
709.703
710.2
710.697
711.193
711.687
712.177
712.657
713.137
713.617
714.097
714.573
715.057
715.54
716.023
716.51
717.003
717.497
717.987
718.473
718.963
719.453
719.943
720.43
720.913
721.39
721.873
722.357
722.84
723.323
723.813
724.303
724.8
725.303
725.803
726.303
726.8
727.293
727.79
728.283
728.773
729.267
729.76
730.25
730.74
731.23
731.717
732.203
732.693
733.18
733.667
734.15
734.63
735.107
735.58
736.05
736.52
736.99
737.46
737.927
738.397
738.867
739.34
739.813
740.293
740.77
741.243
741.717
742.19
742.667
743.143
743.623
744.103
744.58
745.057
745.533
746.013
746.49
746.967
747.443
747.92
748.393
748.867
749.34
749.817
750.287
750.763
751.243
751.73
752.217
752.697
753.177
753.653
754.133
754.607
755.077
755.55
756.027
756.503
756.987
757.473
757.96
758.447
758.937
759.423
759.91
760.397
760.883
761.363
761.84
762.32
762.803
763.28
763.76
764.243
764.737
765.23
765.72
766.21
766.703
767.197
767.687
768.177
768.667
769.153
769.637
770.117
770.593
771.07
771.543
772.02
772.493
772.967
773.44
773.913
774.387
774.857
775.327
775.793
776.26
776.723
777.187
777.657
778.127
778.603
779.083
779.57
780.057
780.547
781.033
781.52
782.003
782.493
782.983
783.47
783.953
784.447
784.937
785.423
785.92
786.413
786.91
787.407
787.903
788.403
788.9
789.4
789.9
790.397
790.9
791.393
791.89
792.383
792.87
793.35
793.833
794.313
794.793
795.273
795.757
796.237
796.72
797.2
797.68
798.16
798.643
799.123
799.613
800.107
800.597
801.08
801.573
802.07
802.57
803.08
803.577
804.06
804.533
804.997
805.457
805.907
806.353
806.797
807.233
807.67
808.113
808.57
809.047
809.53
810.03
810.543
811.06
811.58
812.1
812.637
813.163
813.683
814.197
814.71
815.217
815.727
816.237
816.753
817.277
817.787
818.293
818.793
819.283
819.767
820.257
820.753
821.247
821.75
822.26
822.77
823.283
823.797
824.31
824.82
825.33
825.837
826.34
826.847
827.353
827.857
828.357
828.853
829.35
829.843
830.337
830.833
831.333
831.83
832.323
832.82
833.31
833.797
834.29
834.783
835.277
835.767
836.257
836.757
837.257
837.757
838.257
838.747
839.237
839.737
840.237
840.73
841.22
841.707
842.19
842.677
843.17
843.667
844.167
844.677
845.193
845.713
846.247
846.773
847.293
847.807
848.31
848.807
849.307
849.79
850.273
850.757
851.24
851.723
852.207
852.69
853.177
853.667
854.157
854.643
855.127
855.617
856.1
856.58
857.073
857.56
858.033
858.513
858.993
859.467
859.937
860.42
860.907
861.39
861.867
862.357
862.853
863.34
863.817
864.303
864.79
865.277
865.76
866.237
866.723
867.217
867.713
868.227
868.747
869.263
869.783
870.31
870.837
871.35
871.867
872.383
872.883
873.387
873.897
874.4
874.903
875.413
875.923
876.427
876.927
877.423
877.927
878.417
878.907
879.407
879.92
880.42
880.92
881.433
881.947
882.453
882.973
883.48
883.98
884.477
884.967
885.467
885.977
886.473
886.987
887.503
888.003
888.51
889.027
889.527
890.027
890.537
891.05
891.547
892.037
892.54
893.047
893.54
894.03
894.527
895.03
895.533
896.03
896.527
897.027
897.533
898.03
898.523
899.023
899.51
900
900.493
900.983
901.49
902.003
902.503
903.007
903.513
904.043
904.56
905.057
905.563
906.083
906.6
907.097
907.587
908.077
908.567
909.06
909.547
910.023
910.5
910.983
911.47
911.96
912.437
912.917
913.4
913.897
914.39
914.873
915.363
915.863
916.367
916.86
917.357
917.863
918.377
918.873
919.37
919.877
920.39
920.907
921.4
921.9
922.41
922.923
923.427
923.917
924.42
924.93
925.423
925.9
926.397
926.89
927.373
927.863
928.36
928.85
929.33
929.82
930.327
930.833
931.32
931.807
932.303
932.793
933.277
933.77
934.247
934.73
935.223
935.703
936.193
[truncated: 292 more rows]

[truncated: 31 more sheets: 279, 284, 286, 292, 294, 295, 297, 321, 326, 328, 338, 339, 342, 355, 356, 362, 366, 369, 379, 382 …]
